# Supplementary material for: N-(5-Nitro-1,3-thia­zol-2-yl)-4-(tri­fluoro­meth­yl)benzamide
Source: Acta Crystallogr Sect E Struct Rep Online. 2013 May 22;69(Pt 6):o943. doi: 10.1107/S1600536813011264 (PMC3685087; doi:10.1107/S1600536813011264)
Supplement: Supplementary file 1 [file e-69-0o943-sup1.cif]

##############################################################################
#                                                                            #
# This CIF contains the data in a paper accepted for publication in          #
# Acta Crystallographica Section E. It conforms to the requirements of       #
# Notes for Authors for Acta Crystallographica Section E, and has been       #
# peer reviewed under the auspices of the IUCr Commission on Journals.       #
#                                                                            #
# Full details of the Crystallographic Information File format               #
# are given in the paper "The Crystallographic Information File (CIF):       #
# a New Standard Archive File for Crystallography" by S. R. Hall, F. H.      #
# Allen and I. D. Brown [Acta Cryst. (1991), A47, 655-685].                  #
#                                                                            #
# The current version of the core CIF dictionary is obtainable from          #
# ftp://ftp.iucr.org/pub/cif_core.dic.                                       #
#                                                                            #
# Software is freely available for graphical display of the structure(s)     #
# in this CIF. For information consult the CIF software page                 #
# http://www.iucr.org/resources/cif/software.                                #
#                                                                            #
# This file may be used for bona fide research purposes within the           #
# scientific community so long as proper attribution is given to the journal # 
# article from which it was obtained.                                        #
#                                                                            #
##############################################################################
data_I
_audit_creation_method     SHELXL-97
_chemical_name_systematic
;
<i>N</i>-(5-Nitro-1,3-thiazol-2-yl)-4-(trifluoromethyl)benzamide
;
_chemical_name_common     ?
_chemical_formula_moiety     'C11 H6 F3 N3 O3 S'
_chemical_formula_sum     'C11 H6 F3 N3 O3 S'
_chemical_formula_iupac     'C11 H6 F3 N3 O3 S'
_chemical_formula_weight     317.26
_chemical_melting_point     ?
_chemical_melting_point_gt     487
_chemical_melting_point_lt     489
_symmetry_cell_setting     monoclinic
_symmetry_space_group_name_H-M     'P 21/c'
_symmetry_space_group_name_Hall     '-P 2ybc'
loop_
    _symmetry_equiv_pos_as_xyz
    'x, y, z'
    '-x, y+1/2, -z+1/2'
    '-x, -y, -z'
    'x, -y-1/2, z-1/2'
_cell_length_a     12.362(4)
_cell_length_b     8.946(3)
_cell_length_c     23.261(8)
_cell_angle_alpha     90.00
_cell_angle_beta     100.762(4)
_cell_angle_gamma     90.00
_cell_volume     2527.2(15)
_cell_formula_units_Z     8
_cell_measurement_reflns_used     2723
_cell_measurement_theta_min     2.44
_cell_measurement_theta_max     24.55
_cell_measurement_temperature     296(2)
_cell_special_details     ?
_exptl_crystal_description     block
_exptl_crystal_colour     colourless
_exptl_crystal_size_max     0.34
_exptl_crystal_size_mid     0.32
_exptl_crystal_size_min     0.25
_exptl_crystal_density_diffrn     1.668
_exptl_crystal_density_meas     ?
_exptl_crystal_density_method     'not measured'
_exptl_crystal_F_000     1280
_exptl_absorpt_coefficient_mu     0.308
_exptl_absorpt_correction_type     multi-scan
_exptl_absorpt_process_details     '(SADABS; Sheldrick, 1996)'
_exptl_absorpt_correction_T_min     0.9025
_exptl_absorpt_correction_T_max     0.9270
_exptl_special_details     ?
_diffrn_ambient_temperature     296(2)
_diffrn_radiation_type     MoK\a
_diffrn_radiation_wavelength     0.71073
_diffrn_radiation_source     'fine-focus sealed tube'
_diffrn_radiation_monochromator     graphite
_diffrn_measurement_device_type     'Bruker APEXII CCD'
_diffrn_measurement_method     '\f and \w scans'
_diffrn_detector_area_resol_mean     ?
_diffrn_reflns_number     11671
_diffrn_reflns_av_R_equivalents     0.0393
_diffrn_reflns_av_sigmaI/netI     0.0529
_diffrn_reflns_theta_min     2.21
_diffrn_reflns_theta_max     25.50
_diffrn_reflns_theta_full     25.50
_diffrn_measured_fraction_theta_max     0.975
_diffrn_measured_fraction_theta_full     0.975
_diffrn_reflns_limit_h_min     -14
_diffrn_reflns_limit_h_max     14
_diffrn_reflns_limit_k_min     -9
_diffrn_reflns_limit_k_max     10
_diffrn_reflns_limit_l_min     -28
_diffrn_reflns_limit_l_max     26
_refine_special_details
;
Refinement of <i>F</i>^2^ against ALL reflections. The weighted <i>R</i>-factor
<i>wR</i> and goodness of fit <i>S</i> are based on <i>F</i>^2^, conventional
<i>R</i>-factors <i>R</i> are based on <i>F</i>, with <i>F</i> set to zero for
negative <i>F</i>^2^. The threshold expression of <i>F</i>^2^ >
\s(<i>F</i>^2^) is used only for calculating <i>R</i>-factors(gt) <i>etc</i>.
and is not relevant to the choice of reflections for refinement.
<i>R</i>-factors based on <i>F</i>^2^ are statistically about twice as large
as those based on <i>F</i>, and <i>R</i>- factors based on ALL data will be
even larger.
;
_reflns_number_total     4588
_reflns_number_gt     3183
_reflns_threshold_expression     I>2sigma(I)
_refine_ls_structure_factor_coef     Fsqd
_refine_ls_matrix_type     full
_refine_ls_R_factor_all     0.1031
_refine_ls_R_factor_gt     0.0691
_refine_ls_wR_factor_gt     0.1507
_refine_ls_wR_factor_ref     0.1751
_refine_ls_goodness_of_fit_ref     1.063
_refine_ls_restrained_S_all     1.063
_refine_ls_number_reflns     4588
_refine_ls_number_parameters     379
_refine_ls_number_restraints     0
_refine_ls_hydrogen_treatment     constr
_refine_ls_weighting_scheme     calc
_refine_ls_weighting_details
         'calc w=1/[\s^2^(Fo^2^)+(0.0692P)^2^+3.2322P] where P=(Fo^2^+2Fc^2^)/3'
_atom_sites_solution_hydrogens     geom
_atom_sites_solution_primary     direct
_atom_sites_solution_secondary     difmap
_refine_ls_shift/su_max     0.001
_refine_ls_shift/su_mean     0.000
_refine_diff_density_max     0.500
_refine_diff_density_min     -0.478
_refine_ls_extinction_method     none
_refine_ls_extinction_coef     ?
loop_
    _atom_type_symbol
    _atom_type_description
    _atom_type_scat_dispersion_real
    _atom_type_scat_dispersion_imag
    _atom_type_scat_source
    'C' 'C' 0.0033 0.0016
                         'International Tables Vol C Tables 4.2.6.8 and 6.1.1.4'
    'H' 'H' 0.0000 0.0000
                         'International Tables Vol C Tables 4.2.6.8 and 6.1.1.4'
    'N' 'N' 0.0061 0.0033
                         'International Tables Vol C Tables 4.2.6.8 and 6.1.1.4'
    'F' 'F' 0.0171 0.0103
                         'International Tables Vol C Tables 4.2.6.8 and 6.1.1.4'
    'S' 'S' 0.1246 0.1234
                         'International Tables Vol C Tables 4.2.6.8 and 6.1.1.4'
    'O' 'O' 0.0106 0.0060
                         'International Tables Vol C Tables 4.2.6.8 and 6.1.1.4'
_computing_data_collection     'APEX2 (Bruker, 2008)'
_computing_cell_refinement     'SAINT (Bruker, 2008)'
_computing_data_reduction     'SAINT (Bruker, 2008)'
_computing_structure_solution     'SHELXS97 (Sheldrick, 2008)'
_computing_structure_refinement     'SHELXL97 (Sheldrick, 2008)'
_computing_molecular_graphics     'SHELXTL (Sheldrick, 2008)'
_computing_publication_material     'SHELXTL (Sheldrick, 2008)'
loop_
    _atom_site_type_symbol
    _atom_site_label
    _atom_site_fract_x
    _atom_site_fract_y
    _atom_site_fract_z
    _atom_site_U_iso_or_equiv
    _atom_site_adp_type
    _atom_site_calc_flag
    _atom_site_refinement_flags
    _atom_site_occupancy
    _atom_site_symmetry_multiplicity
    _atom_site_disorder_assembly
    _atom_site_disorder_group
    C C1 0.2871(3) 0.2306(5) 0.10652(16) 0.0387(10) Uani d . 1 1 . .
    C C2 0.2390(3) 0.1247(5) 0.06679(17) 0.0448(11) Uani d . 1 1 . .
    H H2 0.1799 0.0687 0.0743 0.054 Uiso calc R 1 1 . .
    C C3 0.2787(4) 0.1018(5) 0.01590(18) 0.0483(11) Uani d . 1 1 . .
    H H3 0.2467 0.0296 -0.0107 0.058 Uiso calc R 1 1 . .
    C C4 0.3654(3) 0.1855(5) 0.00447(18) 0.0471(11) Uani d . 1 1 . .
    C C5 0.4138(4) 0.2911(6) 0.0439(2) 0.0549(13) Uani d . 1 1 . .
    H H5 0.4721 0.3481 0.0360 0.066 Uiso calc R 1 1 . .
    C C6 0.3758(3) 0.3125(5) 0.09514(19) 0.0498(12) Uani d . 1 1 . .
    H H6 0.4098 0.3821 0.1223 0.060 Uiso calc R 1 1 . .
    C C7 0.4053(5) 0.1639(8) -0.0515(2) 0.0687(16) Uani d . 1 1 . .
    C C8 0.2493(3) 0.2599(5) 0.16232(17) 0.0391(10) Uani d . 1 1 . .
    C C9 0.0895(3) 0.2764(5) 0.20673(16) 0.0357(9) Uani d . 1 1 . .
    C C10 -0.0463(4) 0.3137(5) 0.25281(17) 0.0459(11) Uani d . 1 1 . .
    H H10 -0.1190 0.3152 0.2583 0.055 Uiso calc R 1 1 . .
    C C11 0.0372(3) 0.3595(5) 0.29379(16) 0.0388(10) Uani d . 1 1 . .
    C C12 0.3086(3) 0.8380(5) 0.34839(17) 0.0401(10) Uani d . 1 1 . .
    C C13 0.3064(4) 0.7008(5) 0.32116(18) 0.0461(11) Uani d . 1 1 . .
    H H13 0.2820 0.6166 0.3384 0.055 Uiso calc R 1 1 . .
    C C14 0.3405(4) 0.6892(5) 0.26822(19) 0.0490(11) Uani d . 1 1 . .
    H H14 0.3404 0.5965 0.2502 0.059 Uiso calc R 1 1 . .
    C C15 0.3746(3) 0.8129(5) 0.24206(18) 0.0436(10) Uani d . 1 1 . .
    C C16 0.3762(4) 0.9502(6) 0.2691(2) 0.0554(12) Uani d . 1 1 . .
    H H16 0.3984 1.0348 0.2512 0.066 Uiso calc R 1 1 . .
    C C17 0.3448(4) 0.9620(6) 0.32261(19) 0.0545(12) Uani d . 1 1 . .
    H H17 0.3481 1.0541 0.3414 0.065 Uiso calc R 1 1 . .
    C C18 0.4075(4) 0.8034(7) 0.1841(2) 0.0587(13) Uani d . 1 1 . .
    C C19 0.2738(3) 0.8557(5) 0.40602(17) 0.0426(10) Uani d . 1 1 . .
    C C20 0.1252(3) 0.8112(5) 0.45709(16) 0.0377(9) Uani d . 1 1 . .
    C C21 0.0747(4) 0.8551(5) 0.54822(17) 0.0417(10) Uani d . 1 1 . .
    C C22 -0.0063(4) 0.7988(5) 0.50768(17) 0.0454(11) Uani d . 1 1 . .
    H H22 -0.0763 0.7793 0.5151 0.054 Uiso calc R 1 1 . .
    F F1 0.4126(4) 0.0182(5) -0.06394(15) 0.1155(15) Uani d . 1 1 . .
    F F2 0.3376(3) 0.2148(5) -0.09695(13) 0.0960(12) Uani d . 1 1 . .
    F F3 0.5002(3) 0.2196(7) -0.05158(16) 0.158(2) Uani d . 1 1 . .
    F F4 0.4257(4) 0.6685(5) 0.16786(16) 0.1311(18) Uani d . 1 1 . .
    F F5 0.3324(4) 0.8501(5) 0.14227(14) 0.1252(17) Uani d . 1 1 . .
    F F6 0.4934(4) 0.8772(8) 0.18052(17) 0.184(3) Uani d . 1 1 . .
    N N1 0.1382(3) 0.2403(4) 0.16086(13) 0.0382(8) Uani d . 1 1 . .
    H H1 0.0982 0.2039 0.1298 0.046 Uiso calc R 1 1 . .
    N N2 -0.0176(3) 0.2646(4) 0.20246(14) 0.0445(9) Uani d . 1 1 . .
    N N3 0.0305(3) 0.4175(4) 0.34971(15) 0.0446(9) Uani d . 1 1 . .
    N N4 0.1728(3) 0.7979(4) 0.40900(13) 0.0416(9) Uani d . 1 1 . .
    H H4 0.1375 0.7507 0.3791 0.050 Uiso calc R 1 1 . .
    N N5 0.0219(3) 0.7725(4) 0.45493(14) 0.0437(9) Uani d . 1 1 . .
    N N6 0.0665(4) 0.8983(4) 0.60621(15) 0.0503(10) Uani d . 1 1 . .
    O O1 0.3090(2) 0.3016(4) 0.20642(12) 0.0560(9) Uani d . 1 1 . .
    O O2 0.1160(3) 0.4596(4) 0.38111(13) 0.0638(9) Uani d . 1 1 . .
    O O3 -0.0597(3) 0.4226(4) 0.36369(13) 0.0587(9) Uani d . 1 1 . .
    O O4 0.3288(2) 0.9184(4) 0.44772(13) 0.0632(10) Uani d . 1 1 . .
    O O5 0.1513(3) 0.9334(4) 0.63961(14) 0.0713(11) Uani d . 1 1 . .
    O O6 -0.0250(3) 0.8991(4) 0.61955(13) 0.0647(10) Uani d . 1 1 . .
    S S1 0.16224(9) 0.34362(13) 0.27209(4) 0.0429(3) Uani d . 1 1 . .
    S S2 0.19504(9) 0.88052(14) 0.52279(4) 0.0469(3) Uani d . 1 1 . .
loop_
    _atom_site_aniso_label
    _atom_site_aniso_U_11
    _atom_site_aniso_U_22
    _atom_site_aniso_U_33
    _atom_site_aniso_U_12
    _atom_site_aniso_U_13
    _atom_site_aniso_U_23
    C1 0.037(2) 0.045(3) 0.035(2) 0.0080(19) 0.0076(17) 0.0032(19)
    C2 0.046(3) 0.046(3) 0.045(2) -0.001(2) 0.014(2) -0.002(2)
    C3 0.051(3) 0.051(3) 0.044(2) 0.002(2) 0.012(2) -0.006(2)
    C4 0.041(2) 0.062(3) 0.039(2) 0.012(2) 0.0087(19) 0.004(2)
    C5 0.041(3) 0.072(4) 0.056(3) -0.003(2) 0.020(2) 0.000(3)
    C6 0.041(2) 0.061(3) 0.048(3) -0.008(2) 0.010(2) -0.011(2)
    C7 0.063(3) 0.103(5) 0.046(3) 0.000(3) 0.024(3) -0.009(3)
    C8 0.041(2) 0.041(3) 0.036(2) 0.0028(19) 0.0087(18) 0.0055(19)
    C9 0.043(2) 0.034(2) 0.0299(19) -0.0021(18) 0.0073(17) 0.0037(17)
    C10 0.044(2) 0.058(3) 0.037(2) 0.001(2) 0.0133(19) 0.001(2)
    C11 0.048(2) 0.040(3) 0.030(2) 0.0028(19) 0.0099(18) 0.0008(17)
    C12 0.030(2) 0.049(3) 0.041(2) -0.0009(19) 0.0060(17) -0.004(2)
    C13 0.051(3) 0.044(3) 0.045(2) 0.000(2) 0.016(2) 0.002(2)
    C14 0.051(3) 0.048(3) 0.050(3) 0.004(2) 0.016(2) -0.006(2)
    C15 0.038(2) 0.053(3) 0.040(2) 0.004(2) 0.0078(18) 0.003(2)
    C16 0.064(3) 0.049(3) 0.056(3) -0.007(2) 0.018(2) 0.005(2)
    C17 0.068(3) 0.047(3) 0.053(3) -0.005(2) 0.023(2) -0.008(2)
    C18 0.059(3) 0.074(4) 0.045(3) 0.003(3) 0.016(2) 0.005(3)
    C19 0.039(2) 0.050(3) 0.037(2) 0.002(2) 0.0039(18) -0.003(2)
    C20 0.039(2) 0.042(3) 0.031(2) 0.0013(19) 0.0056(17) -0.0026(18)
    C21 0.056(3) 0.037(3) 0.033(2) 0.001(2) 0.0115(19) 0.0004(18)
    C22 0.050(3) 0.051(3) 0.039(2) 0.000(2) 0.0152(19) 0.003(2)
    F1 0.169(4) 0.117(3) 0.075(2) 0.048(3) 0.059(2) -0.008(2)
    F2 0.112(3) 0.133(3) 0.0448(17) 0.011(2) 0.0194(17) 0.0211(19)
    F3 0.090(3) 0.313(7) 0.089(3) -0.080(4) 0.064(2) -0.076(3)
    F4 0.226(5) 0.101(3) 0.092(3) 0.061(3) 0.098(3) 0.013(2)
    F5 0.147(4) 0.181(4) 0.0498(19) 0.073(3) 0.024(2) 0.027(2)
    F6 0.158(4) 0.329(8) 0.090(3) -0.157(5) 0.085(3) -0.081(4)
    N1 0.0384(19) 0.046(2) 0.0310(17) -0.0039(16) 0.0083(14) -0.0060(15)
    N2 0.038(2) 0.062(3) 0.0349(18) -0.0076(18) 0.0106(15) -0.0049(17)
    N3 0.065(3) 0.036(2) 0.0355(19) 0.0040(18) 0.0157(19) 0.0006(16)
    N4 0.0377(19) 0.055(2) 0.0325(17) -0.0058(16) 0.0077(14) -0.0091(16)
    N5 0.044(2) 0.053(2) 0.0353(18) -0.0043(18) 0.0119(15) -0.0030(16)
    N6 0.081(3) 0.034(2) 0.037(2) 0.002(2) 0.014(2) -0.0004(17)
    O1 0.0428(17) 0.088(3) 0.0343(16) 0.0002(17) 0.0013(13) -0.0087(16)
    O2 0.078(2) 0.073(3) 0.0379(17) -0.006(2) 0.0045(17) -0.0150(17)
    O3 0.073(2) 0.056(2) 0.0556(19) 0.0123(17) 0.0336(17) -0.0024(16)
    O4 0.0457(18) 0.097(3) 0.0468(18) -0.0171(18) 0.0080(15) -0.0243(18)
    O5 0.101(3) 0.070(3) 0.0410(18) -0.009(2) 0.0067(19) -0.0184(17)
    O6 0.092(3) 0.058(2) 0.054(2) 0.0106(19) 0.0380(19) 0.0038(16)
    S1 0.0430(6) 0.0545(8) 0.0309(5) -0.0044(5) 0.0063(4) -0.0053(5)
    S2 0.0490(7) 0.0570(8) 0.0335(5) -0.0026(6) 0.0046(5) -0.0070(5)
_geom_special_details
;
All e.s.d.'s (except the e.s.d. in the dihedral angle between two l.s. planes)
are estimated using the full covariance matrix. The cell e.s.d.'s are taken
into account individually in the estimation of e.s.d.'s in distances, angles
and torsion angles; correlations between e.s.d.'s in cell parameters are only
used when they are defined by crystal symmetry. An approximate (isotropic)
treatment of cell e.s.d.'s is used for estimating e.s.d.'s involving l.s.
planes.
;
loop_
    _geom_bond_atom_site_label_1
    _geom_bond_atom_site_label_2
    _geom_bond_site_symmetry_2
    _geom_bond_distance
    _geom_bond_publ_flag
    C1 C2 . 1.379(6) ?
    C1 C6 . 1.385(6) ?
    C1 C8 . 1.483(5) ?
    C2 C3 . 1.378(6) ?
    C2 H2 . 0.9300 ?
    C3 C4 . 1.374(6) ?
    C3 H3 . 0.9300 ?
    C4 C5 . 1.375(6) ?
    C4 C7 . 1.488(6) ?
    C5 C6 . 1.372(6) ?
    C5 H5 . 0.9300 ?
    C6 H6 . 0.9300 ?
    C7 F3 . 1.275(6) ?
    C7 F2 . 1.303(6) ?
    C7 F1 . 1.342(7) ?
    C8 O1 . 1.205(5) ?
    C8 N1 . 1.379(5) ?
    C9 N2 . 1.314(5) ?
    C9 N1 . 1.358(5) ?
    C9 S1 . 1.723(4) ?
    C10 C11 . 1.333(6) ?
    C10 N2 . 1.359(5) ?
    C10 H10 . 0.9300 ?
    C11 N3 . 1.417(5) ?
    C11 S1 . 1.719(4) ?
    C12 C17 . 1.375(6) ?
    C12 C13 . 1.379(6) ?
    C12 C19 . 1.491(5) ?
    C13 C14 . 1.378(6) ?
    C13 H13 . 0.9300 ?
    C14 C15 . 1.367(6) ?
    C14 H14 . 0.9300 ?
    C15 C16 . 1.379(6) ?
    C15 C18 . 1.482(6) ?
    C16 C17 . 1.374(6) ?
    C16 H16 . 0.9300 ?
    C17 H17 . 0.9300 ?
    C18 F6 . 1.266(6) ?
    C18 F5 . 1.283(6) ?
    C18 F4 . 1.297(6) ?
    C19 O4 . 1.213(5) ?
    C19 N4 . 1.365(5) ?
    C20 N5 . 1.314(5) ?
    C20 N4 . 1.363(5) ?
    C20 S2 . 1.724(4) ?
    C21 C22 . 1.339(6) ?
    C21 N6 . 1.425(5) ?
    C21 S2 . 1.716(4) ?
    C22 N5 . 1.358(5) ?
    C22 H22 . 0.9300 ?
    N1 H1 . 0.8600 ?
    N3 O3 . 1.220(4) ?
    N3 O2 . 1.227(5) ?
    N4 H4 . 0.8600 ?
    N6 O5 . 1.224(5) ?
    N6 O6 . 1.227(5) ?
loop_
    _geom_angle_atom_site_label_1
    _geom_angle_atom_site_label_2
    _geom_angle_atom_site_label_3
    _geom_angle_site_symmetry_1
    _geom_angle_site_symmetry_3
    _geom_angle
    _geom_angle_publ_flag
    C2 C1 C6 . . 119.5(4) ?
    C2 C1 C8 . . 122.8(4) ?
    C6 C1 C8 . . 117.7(4) ?
    C3 C2 C1 . . 120.0(4) ?
    C3 C2 H2 . . 120.0 ?
    C1 C2 H2 . . 120.0 ?
    C2 C3 C4 . . 120.1(4) ?
    C2 C3 H3 . . 120.0 ?
    C4 C3 H3 . . 120.0 ?
    C5 C4 C3 . . 120.2(4) ?
    C5 C4 C7 . . 120.0(4) ?
    C3 C4 C7 . . 119.8(4) ?
    C6 C5 C4 . . 119.9(4) ?
    C6 C5 H5 . . 120.0 ?
    C4 C5 H5 . . 120.0 ?
    C5 C6 C1 . . 120.2(4) ?
    C5 C6 H6 . . 119.9 ?
    C1 C6 H6 . . 119.9 ?
    F3 C7 F2 . . 108.3(5) ?
    F3 C7 F1 . . 106.3(5) ?
    F2 C7 F1 . . 102.9(5) ?
    F3 C7 C4 . . 114.0(5) ?
    F2 C7 C4 . . 113.4(4) ?
    F1 C7 C4 . . 111.2(5) ?
    O1 C8 N1 . . 120.6(4) ?
    O1 C8 C1 . . 123.9(4) ?
    N1 C8 C1 . . 115.6(3) ?
    N2 C9 N1 . . 120.6(3) ?
    N2 C9 S1 . . 116.6(3) ?
    N1 C9 S1 . . 122.8(3) ?
    C11 C10 N2 . . 115.0(4) ?
    C11 C10 H10 . . 122.5 ?
    N2 C10 H10 . . 122.5 ?
    C10 C11 N3 . . 126.8(4) ?
    C10 C11 S1 . . 112.6(3) ?
    N3 C11 S1 . . 120.6(3) ?
    C17 C12 C13 . . 119.9(4) ?
    C17 C12 C19 . . 118.6(4) ?
    C13 C12 C19 . . 121.6(4) ?
    C14 C13 C12 . . 119.6(4) ?
    C14 C13 H13 . . 120.2 ?
    C12 C13 H13 . . 120.2 ?
    C15 C14 C13 . . 120.6(4) ?
    C15 C14 H14 . . 119.7 ?
    C13 C14 H14 . . 119.7 ?
    C14 C15 C16 . . 119.8(4) ?
    C14 C15 C18 . . 121.3(4) ?
    C16 C15 C18 . . 118.9(4) ?
    C17 C16 C15 . . 120.0(4) ?
    C17 C16 H16 . . 120.0 ?
    C15 C16 H16 . . 120.0 ?
    C16 C17 C12 . . 120.2(4) ?
    C16 C17 H17 . . 119.9 ?
    C12 C17 H17 . . 119.9 ?
    F6 C18 F5 . . 106.1(5) ?
    F6 C18 F4 . . 105.9(5) ?
    F5 C18 F4 . . 102.8(5) ?
    F6 C18 C15 . . 114.0(4) ?
    F5 C18 C15 . . 112.9(4) ?
    F4 C18 C15 . . 114.2(4) ?
    O4 C19 N4 . . 121.1(4) ?
    O4 C19 C12 . . 123.8(4) ?
    N4 C19 C12 . . 115.2(3) ?
    N5 C20 N4 . . 120.7(3) ?
    N5 C20 S2 . . 116.8(3) ?
    N4 C20 S2 . . 122.5(3) ?
    C22 C21 N6 . . 126.4(4) ?
    C22 C21 S2 . . 112.9(3) ?
    N6 C21 S2 . . 120.6(3) ?
    C21 C22 N5 . . 114.7(4) ?
    C21 C22 H22 . . 122.7 ?
    N5 C22 H22 . . 122.7 ?
    C9 N1 C8 . . 122.4(3) ?
    C9 N1 H1 . . 118.8 ?
    C8 N1 H1 . . 118.8 ?
    C9 N2 C10 . . 109.3(3) ?
    O3 N3 O2 . . 124.0(4) ?
    O3 N3 C11 . . 118.1(4) ?
    O2 N3 C11 . . 117.9(4) ?
    C19 N4 C20 . . 123.2(3) ?
    C19 N4 H4 . . 118.4 ?
    C20 N4 H4 . . 118.4 ?
    C20 N5 C22 . . 109.4(3) ?
    O5 N6 O6 . . 124.0(4) ?
    O5 N6 C21 . . 117.8(4) ?
    O6 N6 C21 . . 118.2(4) ?
    C11 S1 C9 . . 86.47(19) ?
    C21 S2 C20 . . 86.26(19) ?
loop_
    _geom_torsion_atom_site_label_1
    _geom_torsion_atom_site_label_2
    _geom_torsion_atom_site_label_3
    _geom_torsion_atom_site_label_4
    _geom_torsion_site_symmetry_1
    _geom_torsion_site_symmetry_2
    _geom_torsion_site_symmetry_3
    _geom_torsion_site_symmetry_4
    _geom_torsion
    _geom_torsion_publ_flag
    C6 C1 C2 C3 . . . . -0.6(6) ?
    C8 C1 C2 C3 . . . . -179.4(4) ?
    C1 C2 C3 C4 . . . . -0.6(7) ?
    C2 C3 C4 C5 . . . . 0.7(7) ?
    C2 C3 C4 C7 . . . . -177.9(4) ?
    C3 C4 C5 C6 . . . . 0.4(7) ?
    C7 C4 C5 C6 . . . . 179.1(5) ?
    C4 C5 C6 C1 . . . . -1.7(7) ?
    C2 C1 C6 C5 . . . . 1.8(7) ?
    C8 C1 C6 C5 . . . . -179.4(4) ?
    C5 C4 C7 F3 . . . . 17.1(8) ?
    C3 C4 C7 F3 . . . . -164.2(5) ?
    C5 C4 C7 F2 . . . . -107.4(6) ?
    C3 C4 C7 F2 . . . . 71.3(7) ?
    C5 C4 C7 F1 . . . . 137.3(5) ?
    C3 C4 C7 F1 . . . . -44.1(7) ?
    C2 C1 C8 O1 . . . . 149.3(4) ?
    C6 C1 C8 O1 . . . . -29.5(6) ?
    C2 C1 C8 N1 . . . . -32.4(6) ?
    C6 C1 C8 N1 . . . . 148.8(4) ?
    N2 C10 C11 N3 . . . . 179.1(4) ?
    N2 C10 C11 S1 . . . . -0.3(5) ?
    C17 C12 C13 C14 . . . . 0.0(7) ?
    C19 C12 C13 C14 . . . . -179.2(4) ?
    C12 C13 C14 C15 . . . . -1.2(7) ?
    C13 C14 C15 C16 . . . . 0.8(7) ?
    C13 C14 C15 C18 . . . . -177.6(4) ?
    C14 C15 C16 C17 . . . . 0.8(7) ?
    C18 C15 C16 C17 . . . . 179.2(4) ?
    C15 C16 C17 C12 . . . . -2.0(7) ?
    C13 C12 C17 C16 . . . . 1.6(7) ?
    C19 C12 C17 C16 . . . . -179.2(4) ?
    C14 C15 C18 F6 . . . . -137.1(6) ?
    C16 C15 C18 F6 . . . . 44.5(7) ?
    C14 C15 C18 F5 . . . . 101.7(6) ?
    C16 C15 C18 F5 . . . . -76.7(6) ?
    C14 C15 C18 F4 . . . . -15.3(7) ?
    C16 C15 C18 F4 . . . . 166.3(5) ?
    C17 C12 C19 O4 . . . . -50.0(6) ?
    C13 C12 C19 O4 . . . . 129.2(5) ?
    C17 C12 C19 N4 . . . . 129.0(4) ?
    C13 C12 C19 N4 . . . . -51.8(6) ?
    N6 C21 C22 N5 . . . . 177.4(4) ?
    S2 C21 C22 N5 . . . . 0.2(5) ?
    N2 C9 N1 C8 . . . . 175.9(4) ?
    S1 C9 N1 C8 . . . . -2.5(6) ?
    O1 C8 N1 C9 . . . . 4.8(6) ?
    C1 C8 N1 C9 . . . . -173.6(4) ?
    N1 C9 N2 C10 . . . . -177.1(4) ?
    S1 C9 N2 C10 . . . . 1.3(5) ?
    C11 C10 N2 C9 . . . . -0.6(6) ?
    C10 C11 N3 O3 . . . . 2.6(7) ?
    S1 C11 N3 O3 . . . . -178.0(3) ?
    C10 C11 N3 O2 . . . . -177.3(4) ?
    S1 C11 N3 O2 . . . . 2.1(5) ?
    O4 C19 N4 C20 . . . . 2.8(7) ?
    C12 C19 N4 C20 . . . . -176.2(4) ?
    N5 C20 N4 C19 . . . . 170.2(4) ?
    S2 C20 N4 C19 . . . . -9.0(6) ?
    N4 C20 N5 C22 . . . . -178.9(4) ?
    S2 C20 N5 C22 . . . . 0.4(5) ?
    C21 C22 N5 C20 . . . . -0.3(6) ?
    C22 C21 N6 O5 . . . . 172.6(4) ?
    S2 C21 N6 O5 . . . . -10.3(6) ?
    C22 C21 N6 O6 . . . . -7.9(7) ?
    S2 C21 N6 O6 . . . . 169.2(3) ?
    C10 C11 S1 C9 . . . . 0.8(4) ?
    N3 C11 S1 C9 . . . . -178.7(4) ?
    N2 C9 S1 C11 . . . . -1.2(3) ?
    N1 C9 S1 C11 . . . . 177.2(4) ?
    C22 C21 S2 C20 . . . . 0.0(4) ?
    N6 C21 S2 C20 . . . . -177.4(4) ?
    N5 C20 S2 C21 . . . . -0.3(4) ?
    N4 C20 S2 C21 . . . . 179.0(4) ?
loop_
    _geom_hbond_atom_site_label_D
    _geom_hbond_atom_site_label_H
    _geom_hbond_atom_site_label_A
    _geom_hbond_site_symmetry_A
    _geom_hbond_distance_DH
    _geom_hbond_distance_HA
    _geom_hbond_distance_DA
    _geom_hbond_angle_DHA
    _geom_hbond_publ_flag
    N1 H1 N5 2_545 0.86 2.32 3.044(5) 142 yes
    N1 H1 O3 2_545 0.86 2.57 3.023(5) 115 yes
    N4 H4 N2 2 0.86 2.18 2.939(5) 147 yes
    N4 H4 O2 . 0.86 2.62 3.146(5) 121 yes
data_global
_journal_date_recd_electronic     2013-04-16
_journal_date_accepted     2013-04-25
_journal_name_full     'Acta Crystallographica, Section E'
_journal_year     2013
_journal_volume     69
_journal_issue      6
_journal_page_first     o943
_journal_page_last     o943
_journal_paper_category     QO
_journal_paper_doi     10.1107/S1600536813011264
_journal_coeditor_code     ZS2257
_publ_contact_author_name     'Jian-Yong Li'
_publ_contact_author_address
;
Lanzhou Institute of Animal Science and Veterinary Pharmaceutics, CAAS
No. 335, Jiangouyan, Xiaoxihu,
Lanzhou 730050,
Peoples Republic of China
;
_publ_contact_author_email     'lijy1971@163.com'
_publ_contact_author_fax     '+86-931-2115-290'
_publ_contact_author_phone     '+86-931-2115-290'
_publ_section_title
;
<i>N</i>-(5-Nitro-1,3-thiazol-2-yl)-4-(trifluoromethyl)benzamide
;
loop_
    _publ_author_name
    _publ_author_footnote
    _publ_author_address
    'Liu, Xi-Wang' .
;
Key Laboratory of New Animal Drug Project, Gansu Province
Key Laboratory of Veterinary Pharmaceutical Development
Ministry of Agriculture
Lanzhou Institute of Animal Science and Veterinary Pharmaceutics of CAAS
Lanzhou 730050,
People's Republic of China
;
    'Zhang, Han' .
;
Key Laboratory of New Animal Drug Project, Gansu Province
Key Laboratory of Veterinary Pharmaceutical Development
Ministry of Agriculture
Lanzhou Institute of Animal Science and Veterinary Pharmaceutics of CAAS
Lanzhou 730050,
People's Republic of China
;
    'Yang, Ya-Jun' .
;
Key Laboratory of New Animal Drug Project, Gansu Province
Key Laboratory of Veterinary Pharmaceutical Development
Ministry of Agriculture
Lanzhou Institute of Animal Science and Veterinary Pharmaceutics of CAAS
Lanzhou 730050,
People's Republic of China
;
    'Li, Jian-Yong' .
;
Key Laboratory of New Animal Drug Project, Gansu Province
Key Laboratory of Veterinary Pharmaceutical Development
Ministry of Agriculture
Lanzhou Institute of Animal Science and Veterinary Pharmaceutics of CAAS
Lanzhou 730050,
People's Republic of China
;
    'Zhang, Ji-Yu' .
;
Key Laboratory of New Animal Drug Project, Gansu Province
Key Laboratory of Veterinary Pharmaceutical Development
Ministry of Agriculture
Lanzhou Institute of Animal Science and Veterinary Pharmaceutics of CAAS
Lanzhou 730050,
People's Republic of China
;
