# Supplementary material for: N-(5-Nitro-1,3-thia­zol-2-yl)-4-(tri­fluoro­meth­yl)benzamide
Source: Acta Crystallogr Sect E Struct Rep Online. 2013 May 22;69(Pt 6):o943. doi: 10.1107/S1600536813011264 (PMC3685087; doi:10.1107/S1600536813011264)
Supplement: Supplementary file 2 [file e-69-0o943-Isup2.hkl]

# 
# h,k,l, Fc-squared, Fo-squared, sigma(Fo-squared) and status flag 
# 
data_I
_shelx_title ' P21c in P2(1)/c' 
_shelx_refln_list_code          4 
_shelx_F_calc_maximum      365.08 
_exptl_crystal_F_000      1280.00 
_reflns_d_resolution_high  0.8255 
 
loop_ 
 _symmetry_equiv_pos_as_xyz 
 'x, y, z' 
 '-x, y+1/2, -z+1/2' 
 '-x, -y, -z' 
 'x, -y-1/2, z-1/2' 
 
_cell_length_a    12.3621 
_cell_length_b     8.9463 
_cell_length_c    23.2606 
_cell_angle_alpha  90.000 
_cell_angle_beta  100.762 
_cell_angle_gamma  90.000 
 
_shelx_F_squared_multiplier     1.000 
 
loop_ 
 _refln_index_h 
 _refln_index_k 
 _refln_index_l 
 _refln_F_squared_calc 
 _refln_F_squared_meas 
 _refln_F_squared_sigma 
 _refln_observed_status 
   2   0   0      405.51      586.76     19.85 o 
   3   0   0    23237.29    21267.29    957.76 o 
   4   0   0     4965.62     5011.19     78.49 o 
   5   0   0      197.36      144.48     18.26 o 
   6   0   0    11385.48    11643.14    233.39 o 
   7   0   0      227.88      256.03     20.11 o 
   8   0   0      146.24      103.64     16.55 o 
   9   0   0     1405.84     1614.37     50.51 o 
  10   0   0       48.55       75.56     21.31 o 
  11   0   0       23.58       25.45     19.43 o 
  12   0   0       54.61       60.16     28.97 o 
  13   0   0        0.10      -42.27     28.18 o 
  14   0   0       15.03       40.49     29.37 o 
   1   1   0       15.83       25.06      3.93 o 
   2   1   0       25.29       25.99      6.87 o 
   3   1   0      435.07      531.53     11.95 o 
   4   1   0      501.96      544.22     13.63 o 
   5   1   0       37.36       30.25      6.20 o 
   6   1   0     1416.47     1600.32     29.71 o 
   7   1   0     1899.31     2199.17     38.31 o 
   8   1   0      489.22      448.02     21.14 o 
   9   1   0      555.19      598.79     26.09 o 
  10   1   0       48.13       48.72     13.68 o 
  11   1   0      274.35      248.29     21.01 o 
  12   1   0      129.52      159.25     22.14 o 
  13   1   0       12.51       26.12     16.64 o 
  14   1   0      200.06      188.33     25.52 o 
   0   2   0    66504.19    58809.83   2679.98 o 
   1   2   0       71.08       85.42     17.46 o 
   2   2   0       14.32        6.85      5.68 o 
   3   2   0     2003.16     2188.41     34.97 o 
   4   2   0      331.04      401.17     11.99 o 
   5   2   0      126.61      160.77     11.01 o 
   6   2   0     2081.56     2501.90     38.91 o 
   7   2   0      941.94      818.86     23.09 o 
   8   2   0      134.32      141.37     14.32 o 
   9   2   0      163.30      191.33     16.64 o 
  10   2   0      164.77      147.54     38.50 o 
  11   2   0        3.17      -25.09     16.73 o 
  12   2   0       56.38       73.73     19.01 o 
  13   2   0       69.00       53.37     27.39 o 
  14   2   0        1.22      -16.45     20.60 o 
   1   3   0    10391.12    10699.41    133.44 o 
   2   3   0      706.00      725.37     18.12 o 
   3   3   0       22.42       30.36      6.74 o 
   4   3   0      189.59      148.77     12.45 o 
   5   3   0     1595.43     1530.23     26.39 o 
   6   3   0       44.48       71.71     16.04 o 
   7   3   0        1.80        8.88     10.27 o 
   8   3   0     1815.40     1566.00     41.99 o 
   9   3   0      809.08      990.28     35.73 o 
  10   3   0      565.25      527.43     29.15 o 
  11   3   0       84.84       91.87     69.46 o 
  12   3   0       80.63       40.49     24.62 o 
  13   3   0       71.91       37.51     25.99 o 
  14   3   0      108.94       80.11     29.04 o 
   0   4   0     2879.28     2698.35     48.19 o 
   1   4   0     1005.53     1040.30     18.57 o 
   2   4   0      742.62      783.08     21.15 o 
   3   4   0      616.18      670.42     20.82 o 
   4   4   0      476.56      493.18     19.44 o 
   5   4   0      382.99      351.29     18.69 o 
   6   4   0      175.79      175.12     21.03 o 
   7   4   0      750.66      628.86     26.79 o 
   8   4   0     1358.29     1419.45     48.26 o 
   9   4   0      548.28      563.72     37.31 o 
  10   4   0       28.10       11.84     36.91 o 
  11   4   0       14.37        3.79     19.78 o 
  12   4   0        0.08        4.03     22.37 o 
  13   4   0       18.32      -21.19     21.70 o 
   1   5   0      636.57      687.03     16.86 o 
   2   5   0       58.44       56.04     15.27 o 
   3   5   0       67.86      109.43     12.62 o 
   4   5   0      186.70      222.61     16.67 o 
   5   5   0      517.84      493.35     22.34 o 
   6   5   0      711.37      738.89     28.46 o 
   7   5   0      566.18      582.46     36.91 o 
   8   5   0      402.55      341.62     34.52 o 
   9   5   0      581.34      541.08     38.37 o 
  10   5   0        5.85      -20.68     18.24 o 
  11   5   0      126.85      105.98     28.63 o 
  12   5   0        7.45       17.18     25.24 o 
  13   5   0       85.43       48.72     28.61 o 
   0   6   0        4.87      -17.54     12.30 o 
   1   6   0     2322.24     2155.11     41.20 o 
   2   6   0      328.52      392.20     18.98 o 
   3   6   0      152.71      146.90     15.14 o 
   4   6   0     1425.80     1452.76     36.96 o 
   5   6   0       38.91       44.27     18.75 o 
   6   6   0       53.70       63.80     21.24 o 
   7   6   0       11.90       29.04     20.18 o 
   8   6   0       32.51       63.88     24.94 o 
   9   6   0      106.54       87.32     28.00 o 
  10   6   0        4.98      -22.05     22.04 o 
  11   6   0        0.11      -28.97     19.31 o 
  12   6   0        7.43      -29.81     19.87 o 
   1   7   0       70.09      100.31     15.93 o 
   2   7   0      401.72      451.50     27.22 o 
   3   7   0       13.26       12.94     15.69 o 
   4   7   0      583.94      578.56     34.19 o 
   5   7   0       52.42      100.71     22.93 o 
   6   7   0      283.83      308.94     40.49 o 
   7   7   0      125.32       99.98     27.19 o 
   8   7   0       19.98        0.58     22.37 o 
   9   7   0      150.94       79.78     29.19 o 
  10   7   0       78.50       48.18     27.23 o 
  11   7   0        1.93      -33.91     22.60 o 
   1   8   0      271.47      350.87     35.72 o 
   2   8   0      148.19      162.74     31.75 o 
   3   8   0      334.48      395.33     46.84 o 
   4   8   0      678.93      655.39     37.74 o 
   5   8   0       15.34       25.94     21.47 o 
   6   8   0      101.80       65.20     24.68 o 
   7   8   0        4.75      -39.58     33.74 o 
   8   8   0        8.70      -29.29     24.21 o 
   9   8   0        1.03      -37.68     29.77 o 
   3   9   0       40.84       26.99     26.99 o 
   4   9   0       11.80       13.50     25.40 o 
   5   9   0       34.65       29.37     30.17 o 
   6   9   0       87.57      104.79     37.31 o 
   7   9   0        0.03      -28.99     20.75 o 
   8   9   0       13.20        5.56     25.26 o 
 -14   1   1       14.11       43.87     43.17 o 
 -13   1   1        3.02        9.75     15.40 o 
 -12   1   1        0.02      -13.91     15.24 o 
 -11   1   1        5.03      -16.81     11.21 o 
 -10   1   1      164.95      128.95     18.18 o 
  -9   1   1        1.02        4.60     10.98 o 
  -8   1   1       42.07       74.41     11.37 o 
  -7   1   1       17.94        3.08      7.82 o 
  -6   1   1      366.75      384.53     15.35 o 
  -5   1   1       43.09       44.81      6.69 o 
  -4   1   1     2407.59     2582.88     34.40 o 
  -3   1   1      304.62      344.02      9.85 o 
  -2   1   1     3500.34     3497.03     43.69 o 
  -1   1   1     6271.18     6222.95     83.62 o 
   0   1   1      600.67      632.68     19.05 o 
   1   1   1     2073.10     2245.56     35.35 o 
   2   1   1    15030.52    14817.60    391.41 o 
   3   1   1      691.98      704.08     33.69 o 
   4   1   1     1214.58     1234.56     21.33 o 
   5   1   1     1346.59     1422.69     28.42 o 
   6   1   1     3528.38     3518.80     76.96 o 
   7   1   1      296.54      254.74     26.21 o 
   8   1   1     2141.75     2127.80     39.11 o 
   9   1   1      165.04      149.84     20.91 o 
  10   1   1      101.06      119.53     16.59 o 
  11   1   1      179.34      201.94     19.90 o 
  12   1   1        2.13      -18.06     14.45 o 
  13   1   1       58.03      100.89     29.58 o 
  14   1   1       25.05       15.88     20.21 o 
 -14   2   1      200.95      205.90     35.61 o 
 -13   2   1       12.63       40.56     27.71 o 
 -12   2   1      231.32      269.00     47.69 o 
 -11   2   1       19.12        5.13     36.52 o 
 -10   2   1      181.15      176.96     21.67 o 
  -9   2   1     2123.27     1991.11     40.57 o 
  -8   2   1        0.05       -3.97      8.19 o 
  -7   2   1      278.41      311.49     15.74 o 
  -6   2   1     2887.62     3019.22     43.76 o 
  -5   2   1      495.61      714.14     17.57 o 
  -4   2   1     2211.27     2218.47     30.93 o 
  -3   2   1        6.83        3.59      4.77 o 
  -2   2   1     5713.49     5936.13     69.34 o 
  -1   2   1    28760.56    26545.52    689.36 o 
   0   2   1    30853.69    30146.57    592.61 o 
   1   2   1    30318.05    29264.40    743.70 o 
   2   2   1     1889.86     1907.15     29.32 o 
   3   2   1     1904.88     2029.28     41.67 o 
   4   2   1       94.05      123.14      8.27 o 
   5   2   1       34.51       34.77      6.98 o 
   6   2   1     1002.88     1104.77     24.71 o 
   7   2   1       89.82      122.16     12.48 o 
   8   2   1       29.10       16.81      9.89 o 
   9   2   1      179.83      240.03     21.01 o 
  10   2   1        5.72        3.72     13.50 o 
  11   2   1       56.24       79.33     18.35 o 
  12   2   1       68.85       69.62     18.79 o 
  13   2   1       56.62        6.38     24.37 o 
  14   2   1        0.07      -34.62     23.25 o 
 -14   3   1       33.98       49.31     55.97 o 
 -13   3   1       14.17        3.34     23.02 o 
 -12   3   1       70.28      101.71     27.78 o 
 -11   3   1       52.80       35.28     18.13 o 
 -10   3   1       44.54       38.24     16.53 o 
  -9   3   1        1.73       -8.91     11.23 o 
  -8   3   1      202.71      245.50     21.07 o 
  -7   3   1     1885.76     2127.83     37.58 o 
  -6   3   1      225.94      248.59     32.08 o 
  -5   3   1       31.18       37.47      7.19 o 
  -4   3   1      216.81      239.64     13.58 o 
  -3   3   1      167.12      137.71     14.87 o 
  -2   3   1      122.33      105.05      8.85 o 
  -1   3   1    11949.91    12546.47    114.10 o 
   0   3   1     6120.09     6433.99     62.98 o 
   1   3   1      562.23      661.84     16.80 o 
   2   3   1     1872.62     1960.80     32.09 o 
   3   3   1     1239.12     1407.40     28.27 o 
   4   3   1      131.04      113.76     11.20 o 
   5   3   1     3372.63     3502.33     45.43 o 
   6   3   1      298.74      339.08     16.81 o 
   7   3   1      294.25      256.47     19.84 o 
   8   3   1      214.61      196.89     19.24 o 
   9   3   1       63.99       48.11     15.42 o 
  10   3   1      668.97      702.46     41.23 o 
  11   3   1      637.45      651.81     53.58 o 
  12   3   1        0.95      -30.65     20.44 o 
  13   3   1      119.60      112.41     61.52 o 
  14   3   1       67.17       23.14     27.85 o 
 -13   4   1       13.95      -29.46     34.53 o 
 -12   4   1       69.86       83.43     28.24 o 
 -11   4   1        3.06       -3.18     21.33 o 
 -10   4   1       19.82       22.89     21.04 o 
  -9   4   1      231.90      237.40     23.60 o 
  -8   4   1        2.09       -6.10     11.73 o 
  -7   4   1      366.97      360.47     21.55 o 
  -6   4   1      838.41      914.65     29.87 o 
  -5   4   1      295.17      241.29     17.07 o 
  -4   4   1      113.17      124.66     13.05 o 
  -3   4   1      158.56      198.56     33.14 o 
  -2   4   1        1.38        5.84      6.37 o 
  -1   4   1      301.20      397.57     11.96 o 
   0   4   1     3861.00     3778.79     43.49 o 
   1   4   1     1579.93     1850.84     26.11 o 
   2   4   1     1496.37     1566.85     30.25 o 
   3   4   1      420.72      406.06     16.94 o 
   4   4   1       91.28       83.72     11.78 o 
   5   4   1      124.00      138.21     16.82 o 
   6   4   1      243.77      236.34     25.96 o 
   7   4   1      227.52      258.20     36.06 o 
   8   4   1      118.29      189.16     26.87 o 
   9   4   1      997.95      851.37     44.04 o 
  10   4   1       63.83       41.21     33.74 o 
  11   4   1        0.15      -29.81     19.87 o 
  12   4   1       13.57       11.91     24.94 o 
  13   4   1      132.08      103.87     31.98 o 
 -13   5   1      104.45       77.43     43.26 o 
 -12   5   1        0.00      -33.65     22.43 o 
 -11   5   1       55.00       52.48     48.42 o 
 -10   5   1       37.86       41.11     24.41 o 
  -9   5   1       48.86       48.46     22.99 o 
  -8   5   1        6.03       -0.57     19.85 o 
  -7   5   1      515.21      485.44     25.28 o 
  -6   5   1      758.21      724.64     28.23 o 
  -5   5   1       50.05       78.06     13.30 o 
  -4   5   1      824.31      856.48     26.72 o 
  -3   5   1        5.29        3.45      7.82 o 
  -2   5   1       48.80       69.04     10.60 o 
  -1   5   1     1046.71     1076.50     21.24 o 
   0   5   1      213.05      157.15     10.44 o 
   1   5   1       13.02        6.73      6.01 o 
   2   5   1     2395.24     2449.74     42.94 o 
   3   5   1      213.41      201.54     17.01 o 
   4   5   1       50.24       47.73     10.57 o 
   5   5   1        0.22       -4.87      8.84 o 
   6   5   1       61.04       80.96     19.62 o 
   7   5   1      439.35      466.03     32.43 o 
   8   5   1     1195.66     1384.46     54.41 o 
   9   5   1       82.41       76.53     30.96 o 
  10   5   1       23.75       -2.95     22.17 o 
  11   5   1       10.57       -9.92     23.58 o 
  12   5   1       45.24      -19.67     24.68 o 
 -12   6   1        0.52       17.46     33.34 o 
 -11   6   1        3.37      -31.49     44.06 o 
 -10   6   1      167.30      141.03     30.86 o 
  -9   6   1      479.19      417.53     76.21 o 
  -8   6   1       36.62        4.76     20.77 o 
  -7   6   1      214.07      214.59     29.47 o 
  -6   6   1     1083.06     1146.23     45.62 o 
  -5   6   1       94.11      113.40     21.56 o 
  -4   6   1        2.24       -4.55      8.98 o 
  -3   6   1     1442.65     1174.30     31.89 o 
  -2   6   1       91.09      140.71     26.06 o 
  -1   6   1      145.21      139.27     13.90 o 
   0   6   1     1310.90     1272.87     25.34 o 
   1   6   1      458.84      410.58     22.12 o 
   2   6   1      198.77      254.54     16.64 o 
   3   6   1        0.21       -4.41      8.85 o 
   4   6   1      317.89      426.81     28.05 o 
   5   6   1      987.46     1094.21     43.74 o 
   6   6   1        6.03       14.80     18.99 o 
   7   6   1      208.66      183.47     28.81 o 
   8   6   1        1.18      -27.39     18.52 o 
   9   6   1      227.60      217.84     33.96 o 
  10   6   1        1.68       -7.09     22.04 o 
  11   6   1       18.56      -32.37     22.32 o 
  12   6   1        3.81      -32.62     21.74 o 
 -11   7   1        0.70      -24.61     22.45 o 
 -10   7   1       10.76      -28.85     24.37 o 
  -9   7   1        0.39      -28.12     18.75 o 
  -8   7   1       31.49       14.80     23.61 o 
  -7   7   1        0.98       -9.92     20.21 o 
  -6   7   1       38.69       49.03     21.87 o 
  -5   7   1      318.78      234.94     27.91 o 
  -4   7   1      184.24      253.00     27.12 o 
  -3   7   1      221.12      253.27     40.88 o 
  -2   7   1       21.96       52.28     11.90 o 
  -1   7   1       11.89       24.74     11.42 o 
   0   7   1        5.99       21.38     18.66 o 
   1   7   1       45.89       93.30     15.60 o 
   2   7   1      708.21      663.70     32.54 o 
   3   7   1      283.37      368.18     27.49 o 
   4   7   1      486.98      597.66     34.49 o 
   5   7   1       46.77       56.11     21.61 o 
   6   7   1      406.52      434.93     37.00 o 
   7   7   1      299.64      272.28     34.44 o 
   8   7   1      678.43      672.38     65.09 o 
   9   7   1      208.29      127.23     40.49 o 
  10   7   1       71.63       23.55     26.62 o 
  11   7   1       41.32        5.95     25.18 o 
 -10   8   1       18.02      -12.62     24.37 o 
  -9   8   1      128.77       83.15     30.25 o 
  -8   8   1       12.38      -32.32     21.55 o 
  -7   8   1        1.18      -21.04     21.33 o 
  -6   8   1      177.10      183.60     49.22 o 
  -5   8   1        2.03      -22.57     19.06 o 
  -4   8   1       61.71       84.94     30.17 o 
  -3   8   1       13.15       19.05     24.61 o 
  -2   8   1      359.69      400.89     38.10 o 
   0   8   1      346.40      390.57     37.31 o 
   1   8   1        2.83       30.96     21.43 o 
   2   8   1       88.42      122.25     30.96 o 
   3   8   1      296.07      325.47     44.45 o 
   4   8   1       81.59       60.78     22.99 o 
   5   8   1       24.93       -2.28     27.39 o 
   6   8   1      363.43      325.69     36.20 o 
   7   8   1      283.18      215.62     33.46 o 
   8   8   1        0.74      -16.07     23.05 o 
   9   8   1       30.97       11.70     25.99 o 
  -8   9   1      231.76      245.36     71.05 o 
  -7   9   1      166.40      113.95     31.12 o 
  -6   9   1       70.25       64.30     34.93 o 
  -5   9   1      429.68      376.28     50.01 o 
  -4   9   1      218.68      207.19     40.49 o 
   2   9   1      353.23      386.60     46.84 o 
   3   9   1       50.66       73.03     30.17 o 
   4   9   1      106.00       88.91     34.13 o 
   5   9   1       75.12       76.21     35.72 o 
   6   9   1        3.19      -33.34     26.99 o 
   7   9   1        0.26      -23.00     22.37 o 
   8   9   1       15.91      -44.85     32.15 o 
   5  10   1       39.02        6.35     28.58 o 
 -14   0   2       14.16       15.56     57.16 o 
 -13   0   2     1445.00     1520.08     90.89 o 
 -12   0   2      499.02      516.72     35.91 o 
 -11   0   2        2.28      -20.25     16.49 o 
 -10   0   2       82.23       57.95     19.09 o 
  -9   0   2        0.92       -0.79     17.46 o 
  -8   0   2      246.09      215.92     28.58 o 
  -7   0   2     5576.64     6136.29    107.42 o 
  -6   0   2     1505.57     1568.90     42.83 o 
  -5   0   2     7390.23     7459.02    114.62 o 
  -4   0   2      101.65       89.93     11.11 o 
  -3   0   2      991.66     1024.53     25.99 o 
  -2   0   2       44.48       48.59      5.53 o 
  -1   0   2        0.12        1.13      3.18 o 
   1   0   2     1480.68     1606.72     38.10 o 
   2   0   2     2464.44     2397.86     38.37 o 
   3   0   2     3159.02     3361.21     89.70 o 
   4   0   2    10212.00    10551.04    142.82 o 
   5   0   2       41.27        7.39     14.69 o 
   6   0   2      980.13     1043.26     33.37 o 
   7   0   2      652.44      808.65     48.42 o 
   8   0   2      390.05      324.46     23.50 o 
   9   0   2     1370.68     1493.01     48.83 o 
  10   0   2     3200.43     3087.85     77.46 o 
  11   0   2      540.34      560.66     37.00 o 
  12   0   2       69.84       34.85     28.58 o 
  13   0   2       45.60       15.71     29.37 o 
  14   0   2      122.06      174.64     42.07 o 
 -14   1   2        0.59       32.54     31.06 o 
 -13   1   2      236.76      279.46     27.06 o 
 -12   1   2       26.86       29.70     13.83 o 
 -11   1   2        7.52      -16.99     11.33 o 
 -10   1   2       13.00       20.40     15.40 o 
  -9   1   2       60.16       30.32     10.71 o 
  -8   1   2      356.46      378.12     17.60 o 
  -7   1   2     8823.98     9689.52    109.20 o 
  -6   1   2     1527.39     1880.70     37.63 o 
  -5   1   2     2358.65     2264.33     39.39 o 
  -4   1   2      661.38      640.19     17.58 o 
  -3   1   2      710.46      543.91     12.84 o 
  -2   1   2     5791.53     5482.30     64.76 o 
  -1   1   2     1469.60     1602.41     36.91 o 
   0   1   2        9.39       11.69      3.05 o 
   1   1   2      158.23      217.38      9.81 o 
   2   1   2   133281.55    75877.08   1629.38 o 
   3   1   2     6201.15     6915.39     79.83 o 
   4   1   2     1704.02     1784.29     46.46 o 
   5   1   2        2.81       -4.44      6.51 o 
   6   1   2      223.34      233.77     12.83 o 
   7   1   2       24.13       33.23     11.57 o 
   8   1   2      115.02      164.35     16.38 o 
   9   1   2      379.63      363.14     21.88 o 
  10   1   2      185.41      167.07     17.63 o 
  11   1   2      141.84      175.10     19.59 o 
  12   1   2       40.33       58.16     19.01 o 
  13   1   2        1.05      -22.08     24.73 o 
  14   1   2        5.10      -30.31     20.21 o 
 -14   2   2       14.19       47.81     36.16 o 
 -13   2   2      130.61      161.53     22.43 o 
 -12   2   2       24.95       27.46     21.56 o 
 -11   2   2       61.35       54.21     17.67 o 
 -10   2   2      161.37       97.16     15.55 o 
  -9   2   2       10.05       -3.17      9.00 o 
  -8   2   2      699.57      579.96     20.90 o 
  -7   2   2     4058.72     3985.62     55.64 o 
  -6   2   2       96.74      136.88     11.02 o 
  -5   2   2      814.19      833.94     19.36 o 
  -4   2   2       98.98      121.19     12.53 o 
  -3   2   2      661.10      609.24     13.37 o 
  -2   2   2       26.69       21.87      5.32 o 
  -1   2   2      709.22      685.23     17.87 o 
   0   2   2     1748.90     1660.56     23.26 o 
   1   2   2     3526.17     3829.12     60.05 o 
   2   2   2    10066.67    10618.47    142.52 o 
   3   2   2      947.65     1040.90     18.56 o 
   4   2   2        7.58        3.64      4.67 o 
   5   2   2      187.59      321.77     13.12 o 
   6   2   2      362.98      275.96     14.55 o 
   7   2   2      866.80      956.80     31.57 o 
   8   2   2      778.62      755.78     27.86 o 
   9   2   2        6.37       16.67     10.58 o 
  10   2   2        3.79       -5.34     13.35 o 
  11   2   2        6.17        6.17     14.60 o 
  12   2   2        5.28       -4.38     19.62 o 
  13   2   2        3.43      -36.40     25.80 o 
  14   2   2       62.22       41.59     30.96 o 
 -14   3   2       35.55      -10.81     22.43 o 
 -13   3   2        0.26        1.44     22.73 o 
 -12   3   2      146.25      162.97     25.88 o 
 -11   3   2       36.44       14.22     16.62 o 
 -10   3   2       11.34       11.09     14.82 o 
  -9   3   2        0.64       -0.80     11.78 o 
  -8   3   2        8.79        8.07     11.30 o 
  -7   3   2      137.13      118.24     11.92 o 
  -6   3   2     1376.08     1604.55     30.15 o 
  -5   3   2      412.84      435.78     13.95 o 
  -4   3   2       84.02       82.05      7.00 o 
  -3   3   2      212.56      229.46     11.90 o 
  -2   3   2     4742.53     5035.57     53.77 o 
  -1   3   2    17524.17    17836.90    190.35 o 
   0   3   2    32332.82    32199.29    413.45 o 
   1   3   2    24180.31    23840.70    292.87 o 
   2   3   2     2592.79     2646.53     38.97 o 
   3   3   2        4.69        8.93      8.56 o 
   4   3   2       81.13       62.45      9.69 o 
   5   3   2        1.31       -3.60      5.69 o 
   6   3   2     1513.87     1341.07     27.14 o 
   7   3   2     2554.05     2816.00     54.65 o 
   8   3   2        5.20        7.06     11.62 o 
   9   3   2      716.77      759.34     40.62 o 
  10   3   2        0.34      -26.43     17.62 o 
  11   3   2        9.19       19.60     21.24 o 
  12   3   2        0.84      -26.71     18.99 o 
  13   3   2        3.09      -35.72     23.81 o 
 -13   4   2       23.12       45.61     28.97 o 
 -12   4   2       21.20       44.14     24.12 o 
 -11   4   2      108.10       73.48     50.41 o 
 -10   4   2      102.77      117.39     21.07 o 
  -9   4   2       64.33       32.53     15.40 o 
  -8   4   2     1380.44     1110.05     36.81 o 
  -7   4   2      411.08      542.63     25.50 o 
  -6   4   2       34.45       70.54     13.63 o 
  -5   4   2       89.08      115.93     13.71 o 
  -4   4   2        2.54       -8.02      7.17 o 
  -3   4   2     1201.84     1085.11     40.03 o 
  -2   4   2     3519.67     3494.95     42.28 o 
  -1   4   2      545.42      484.33     13.15 o 
   0   4   2      655.13      721.05     15.75 o 
   1   4   2        3.14        9.05      5.84 o 
   2   4   2     1720.48     1758.88     32.23 o 
   3   4   2      743.69      768.65     21.95 o 
   4   4   2      316.95      339.28     16.94 o 
   5   4   2       26.01        3.12      7.99 o 
   6   4   2     2071.20     1718.53     40.08 o 
   7   4   2      821.47      979.40     41.75 o 
   8   4   2      271.27      219.56     36.12 o 
   9   4   2      476.10      517.12     36.47 o 
  10   4   2      234.66      301.82     35.87 o 
  11   4   2      136.95      110.14     29.17 o 
  12   4   2       77.84       45.20     38.90 o 
  13   4   2       70.53       30.08     28.05 o 
 -13   5   2        0.44      -31.16     20.78 o 
 -12   5   2       10.36      -17.61     21.81 o 
 -11   5   2       13.10      -30.40     26.59 o 
 -10   5   2      206.86      175.31     32.94 o 
  -9   5   2        0.04      -18.73     18.50 o 
  -8   5   2      211.68      265.09     29.74 o 
  -7   5   2      578.05      538.80     26.99 o 
  -6   5   2        7.16       -2.54      9.79 o 
  -5   5   2      832.19      800.38     27.64 o 
  -4   5   2      632.52      642.79     23.37 o 
  -3   5   2        6.75        2.62      7.48 o 
  -2   5   2     1449.58     1491.46     29.91 o 
  -1   5   2      934.26      819.62     18.77 o 
   0   5   2      475.46      441.92     14.16 o 
   1   5   2      553.71      687.93     16.64 o 
   2   5   2     1276.74     1209.38     28.37 o 
   3   5   2       46.52       84.57     11.54 o 
   4   5   2      813.25      820.55     26.04 o 
   5   5   2        0.24      -10.58     13.74 o 
   6   5   2      212.22      196.42     25.18 o 
   7   5   2      448.29      556.00     35.61 o 
   8   5   2      102.14       67.48     24.14 o 
   9   5   2       18.69       12.30     20.77 o 
  10   5   2      183.29      180.47     32.83 o 
  11   5   2        2.73      -25.69     22.43 o 
  12   5   2       69.88       66.86     34.93 o 
 -12   6   2       15.39      -24.00     32.15 o 
 -11   6   2       78.90       58.69     26.79 o 
 -10   6   2      213.63      206.45     32.83 o 
  -9   6   2      262.16      264.16     34.80 o 
  -8   6   2      161.28      176.52     28.90 o 
  -7   6   2        0.04       -1.14     17.94 o 
  -6   6   2       29.27       37.23     18.65 o 
  -5   6   2       10.02       -1.32     10.60 o 
  -4   6   2        3.97       12.92     10.48 o 
  -3   6   2      120.28       92.41     18.60 o 
  -2   6   2       69.03       47.95     10.80 o 
  -1   6   2      858.42      867.44     25.46 o 
   0   6   2      553.43      522.43     19.81 o 
   1   6   2      978.83      901.14     25.87 o 
   2   6   2     2101.69     2190.44     42.97 o 
   3   6   2        3.26       -3.45     13.18 o 
   4   6   2        1.55        1.29     15.03 o 
   5   6   2       28.62       23.49     17.86 o 
   6   6   2     1835.63     1693.37     68.27 o 
   7   6   2      109.23      167.39     28.56 o 
   8   6   2      651.38      628.59     42.87 o 
   9   6   2       44.55       50.13     25.54 o 
  10   6   2       16.43      -33.65     22.43 o 
  11   6   2       16.13       13.83     31.36 o 
  12   6   2       96.93       73.95     29.93 o 
 -11   7   2        9.17      -32.82     23.61 o 
 -10   7   2        1.58       -8.89     23.61 o 
  -9   7   2        0.32      -21.04     21.61 o 
  -8   7   2        0.07        4.64     21.70 o 
  -7   7   2      322.74      302.98     66.68 o 
  -6   7   2      210.46      169.63     27.19 o 
  -5   7   2       14.17        5.25     19.05 o 
  -4   7   2        0.50      -14.11     15.12 o 
  -3   7   2        2.47       11.14     12.34 o 
  -2   7   2      613.45      577.02     23.52 o 
  -1   7   2      182.13      197.67     20.48 o 
   0   7   2        2.09       13.13     10.85 o 
   1   7   2      656.93      647.77     44.45 o 
   2   7   2      138.17      133.24     23.42 o 
   3   7   2     1050.70     1007.73     60.33 o 
   4   7   2        0.00      -14.71     16.73 o 
   5   7   2        0.05      -13.10     18.66 o 
   6   7   2     1275.71     1353.20     61.52 o 
   7   7   2      161.01      133.72     28.90 o 
   8   7   2      403.76      318.64     77.40 o 
   9   7   2       29.38       11.96     25.09 o 
  10   7   2       12.64      -10.51     22.83 o 
 -10   8   2       35.68       -4.39     27.58 o 
  -9   8   2       37.13        5.58     36.12 o 
  -8   8   2      379.58      290.02     37.50 o 
  -7   8   2      152.06       91.89     31.75 o 
  -6   8   2       29.82        3.84     21.04 o 
  -5   8   2        4.14      -26.51     17.68 o 
  -4   8   2        9.18      -26.99     20.64 o 
  -3   8   2       77.66       89.70     28.58 o 
  -2   8   2       33.19       42.07     23.81 o 
  -1   8   2       62.29       86.53     23.81 o 
   0   8   2      394.09      378.66     36.52 o 
   1   8   2      405.10      282.60     37.31 o 
   2   8   2      474.61      491.38     43.66 o 
   3   8   2       99.80      120.66     32.55 o 
   4   8   2        2.36       -2.62     18.80 o 
   5   8   2      115.41      148.15     27.50 o 
   6   8   2       24.48       -1.96     21.24 o 
   7   8   2      135.03       94.58     28.05 o 
   8   8   2       69.19       51.84     26.36 o 
   9   8   2        9.60       -0.25     24.41 o 
  -8   9   2       89.41      106.54     31.41 o 
  -7   9   2       35.92      -32.15     21.43 o 
  -6   9   2       17.32      -13.50     26.20 o 
  -5   9   2        0.04      -35.72     23.81 o 
   1   9   2       48.86       59.54     26.20 o 
   2   9   2        0.01       -0.79     20.64 o 
   3   9   2        3.00       18.26     24.61 o 
   4   9   2      144.12      148.45     38.90 o 
   5   9   2        0.01        3.97     26.99 o 
   6   9   2      128.55       92.49     28.31 o 
   7   9   2        1.14      -29.66     20.98 o 
   4  10   2       19.28       71.44     32.55 o 
   5  10   2       52.92       87.32     34.93 o 
 -14   1   3       73.60      106.08     36.37 o 
 -13   1   3      288.71      326.15     54.29 o 
 -12   1   3        1.10       18.58     14.93 o 
 -11   1   3      155.52      131.51     24.07 o 
 -10   1   3       12.87       -7.60     10.28 o 
  -9   1   3      101.12       81.86     12.72 o 
  -8   1   3      921.41     1054.25     31.40 o 
  -7   1   3     4749.85     4888.20     74.15 o 
  -6   1   3     2828.60     3109.91     46.30 o 
  -5   1   3        5.45       -1.37      4.75 o 
  -4   1   3      552.73      629.52     15.80 o 
  -3   1   3     3852.90     3757.51     44.26 o 
  -2   1   3       67.16       96.92     12.03 o 
  -1   1   3     4762.48     4305.08     44.23 o 
   0   1   3     2394.01     2429.43     37.87 o 
   1   1   3     7145.84     6914.11     76.34 o 
   2   1   3     3069.25     3102.09     34.13 o 
   3   1   3    14537.90    14337.48    129.91 o 
   4   1   3     2640.10     2684.64     35.24 o 
   5   1   3        0.03        2.98      5.84 o 
   6   1   3       16.32       35.58      8.21 o 
   7   1   3      314.85      298.01     20.28 o 
   8   1   3       95.71      113.98     13.07 o 
   9   1   3      181.48      192.80     17.08 o 
  10   1   3      115.51      114.57     17.02 o 
  11   1   3      231.36      265.05     22.31 o 
  12   1   3       17.69       28.49     17.63 o 
  13   1   3        1.32      -31.55     21.04 o 
  14   1   3        1.07      -22.65     31.36 o 
 -14   2   3      118.20      194.16     28.18 o 
 -13   2   3      310.63      346.69     52.00 o 
 -12   2   3       61.31       53.03     18.29 o 
 -11   2   3       13.70       -5.87     13.83 o 
 -10   2   3        9.18       -0.23     10.66 o 
  -9   2   3        4.95      -14.27      9.51 o 
  -8   2   3      346.11      328.67     16.81 o 
  -7   2   3       78.04       68.91     11.07 o 
  -6   2   3      542.64      632.81     18.97 o 
  -5   2   3     1353.33     1545.88     28.02 o 
  -4   2   3        0.89        0.50      3.85 o 
  -3   2   3      253.84      270.26     12.11 o 
  -2   2   3     2296.51     2422.22     30.82 o 
  -1   2   3     1756.35     1601.27     21.81 o 
   0   2   3     2943.53     2905.36     38.92 o 
   1   2   3    34584.55    32839.02    405.84 o 
   2   2   3      541.09      559.23     14.63 o 
   3   2   3     7014.59     6853.22     68.92 o 
   4   2   3     1893.42     2139.93     30.70 o 
   5   2   3     1308.84     1345.76     35.13 o 
   6   2   3      864.64      746.53     24.36 o 
   7   2   3       29.65       39.48     12.26 o 
   8   2   3     1469.79     1476.15     32.35 o 
   9   2   3     2495.74     2621.81     47.36 o 
  10   2   3      153.09      165.88     20.66 o 
  11   2   3      207.55      239.80     31.98 o 
  12   2   3       65.76       36.33     24.18 o 
  13   2   3       20.65       20.85     25.24 o 
  14   2   3      108.45      100.49     48.82 o 
 -14   3   3       34.04       34.09     53.98 o 
 -13   3   3      298.79      317.32     38.12 o 
 -12   3   3       27.87       34.62     18.89 o 
 -11   3   3      135.96      145.07     22.04 o 
 -10   3   3       11.60       -8.80     13.28 o 
  -9   3   3      252.81      208.29     21.50 o 
  -8   3   3      698.12      774.48     30.55 o 
  -7   3   3      834.77      876.21     23.61 o 
  -6   3   3     7509.38     8629.06     94.54 o 
  -5   3   3     3121.58     2986.78     41.98 o 
  -4   3   3        0.76        1.32      4.34 o 
  -3   3   3       46.60       59.23      6.17 o 
  -2   3   3     2285.03     2166.83     29.66 o 
  -1   3   3     2518.84     2670.22     33.13 o 
   0   3   3     4331.64     4305.41     62.58 o 
   1   3   3    12582.97    12973.25    138.20 o 
   2   3   3      948.89      924.39     20.03 o 
   3   3   3     1606.41     1627.81     30.23 o 
   4   3   3      330.70      309.21     10.95 o 
   5   3   3       17.31       17.98      6.28 o 
   6   3   3      117.10      129.57     13.41 o 
   7   3   3      373.32      392.09     36.91 o 
   8   3   3      151.79      177.31     24.97 o 
   9   3   3      133.67      159.22     26.87 o 
  10   3   3        2.18      -27.39     19.09 o 
  11   3   3      114.36       83.31     39.69 o 
  12   3   3       37.27       -9.79     22.43 o 
  13   3   3       13.91      -12.83     28.97 o 
 -13   4   3      103.78       83.50     40.09 o 
 -12   4   3        0.58      -27.01     19.62 o 
 -11   4   3       46.29       25.62     17.04 o 
 -10   4   3      184.77      209.55     24.41 o 
  -9   4   3       86.19       90.09     26.10 o 
  -8   4   3       64.45       68.20     15.40 o 
  -7   4   3      703.31      694.99     28.23 o 
  -6   4   3      194.16      247.36     24.21 o 
  -5   4   3      456.51      558.40     22.45 o 
  -4   4   3      659.75      725.35     16.74 o 
  -3   4   3      341.33      284.79     11.07 o 
  -2   4   3      479.12      464.99     13.53 o 
  -1   4   3      205.47      183.27      9.73 o 
   0   4   3        2.43       -2.78      4.64 o 
   1   4   3     3260.33     3101.96     57.06 o 
   2   4   3       59.93      106.07     10.48 o 
   3   4   3       13.68        0.13      6.52 o 
   4   4   3      991.61     1112.72     28.02 o 
   5   4   3     1750.33     1740.09     37.95 o 
   6   4   3        4.57      -21.33     20.64 o 
   7   4   3      255.59      246.94     36.52 o 
   8   4   3      388.94      384.76     31.06 o 
   9   4   3        4.31       -4.86     19.21 o 
  10   4   3        0.72       -7.94     21.89 o 
  11   4   3        2.00        0.45     23.50 o 
  12   4   3        1.48      -16.38     20.78 o 
  13   4   3        3.34      -29.46     22.32 o 
 -13   5   3        1.44      -20.71     24.12 o 
 -12   5   3        0.05        2.08     25.40 o 
 -11   5   3       28.10       24.54     33.74 o 
 -10   5   3       45.90       40.48     23.29 o 
  -9   5   3      214.91      162.03     22.20 o 
  -8   5   3      451.60      431.49     38.27 o 
  -7   5   3      226.14      189.50     20.12 o 
  -6   5   3      259.06      303.31     20.27 o 
  -5   5   3        7.74       -1.64      9.44 o 
  -4   5   3       32.37       56.77     11.20 o 
  -3   5   3      967.43      929.65     26.72 o 
  -2   5   3     2065.04     2145.15     32.88 o 
  -1   5   3       76.09       84.40      8.63 o 
   0   5   3      137.71      193.03     10.81 o 
   1   5   3      359.65      352.85     12.63 o 
   2   5   3     2703.58     2713.08     45.43 o 
   3   5   3      122.34      135.47     13.05 o 
   4   5   3      117.20      145.20     20.48 o 
   5   5   3      368.33      384.18     26.87 o 
   6   5   3      696.11      737.65     37.81 o 
   7   5   3     2777.24     2762.84     74.86 o 
   8   5   3      146.30      201.58     29.43 o 
   9   5   3      159.29      184.38     74.62 o 
  10   5   3       71.54       70.11     26.10 o 
  11   5   3       18.52      -14.52     21.31 o 
  12   5   3       40.21       22.06     27.12 o 
 -12   6   3        3.92      -30.87     37.71 o 
 -11   6   3       65.51       69.20     35.33 o 
 -10   6   3        0.89        4.35     25.40 o 
  -9   6   3       23.10        5.48     21.87 o 
  -8   6   3        0.13       -5.51     18.99 o 
  -7   6   3       88.06       73.94     21.81 o 
  -6   6   3        0.88       -4.24     11.60 o 
  -5   6   3      382.72      395.12     21.97 o 
  -4   6   3      389.98      315.45     19.34 o 
  -3   6   3      163.56      140.77     14.95 o 
  -2   6   3      235.94      250.57     16.75 o 
  -1   6   3       32.55       49.12     10.67 o 
   0   6   3     1867.74     1856.43     37.43 o 
   1   6   3     1335.86     1405.50     41.26 o 
   2   6   3      290.28      305.37     22.99 o 
   3   6   3      777.02      833.13     35.64 o 
   4   6   3      613.65      580.52     47.23 o 
   5   6   3       54.33       13.10     17.73 o 
   6   6   3      385.34      340.39     47.23 o 
   7   6   3       21.53       56.64     22.43 o 
   8   6   3      196.50      277.80     46.04 o 
   9   6   3        3.72      -19.73     20.44 o 
  10   6   3       25.10        1.27     31.36 o 
  11   6   3        6.81      -16.42     23.56 o 
 -11   7   3      163.23      145.91     55.17 o 
 -10   7   3        2.60      -24.14     22.89 o 
  -9   7   3      354.11      203.51     46.44 o 
  -8   7   3      228.03      169.74     35.72 o 
  -7   7   3      120.67      156.31     28.61 o 
  -6   7   3       13.42       -1.19     19.09 o 
  -5   7   3       65.44       43.26     19.09 o 
  -4   7   3       64.10       47.48     13.83 o 
  -3   7   3      554.29      461.24     23.21 o 
  -2   7   3      157.20      257.36     49.61 o 
  -1   7   3       11.24       22.77     12.31 o 
   0   7   3        0.18       11.91     15.08 o 
   1   7   3      147.25      206.40     30.96 o 
   2   7   3      105.63      149.05     21.47 o 
   3   7   3      534.54      588.33     32.83 o 
   4   7   3      232.61      187.59     26.62 o 
   5   7   3        9.53       11.91     20.44 o 
   6   7   3       32.20       41.71     31.36 o 
   7   7   3      176.92      195.14     30.74 o 
   8   7   3      112.71       33.30     29.37 o 
   9   7   3       65.17       34.64     25.80 o 
  10   7   3       10.63      -13.87     24.68 o 
 -10   8   3      127.66       66.07     30.52 o 
  -9   8   3       72.03       62.02     30.17 o 
  -8   8   3        4.85      -12.27     21.87 o 
  -7   8   3        8.94      -20.14     19.55 o 
  -6   8   3      180.38      162.97     28.48 o 
  -5   8   3       57.04       40.15     21.31 o 
  -4   8   3       45.34       66.68     28.58 o 
  -3   8   3      159.42      130.98     30.96 o 
  -2   8   3       11.88        9.53     19.05 o 
  -1   8   3      531.09      489.00     42.87 o 
   0   8   3       30.14       16.67     19.85 o 
   1   8   3      265.59      365.96     44.45 o 
   2   8   3        0.04       38.10     23.81 o 
   3   8   3       40.37       76.21     29.37 o 
   4   8   3      191.54      162.74     27.78 o 
   5   8   3      264.40      305.46     33.68 o 
   6   8   3      339.47      285.52     35.35 o 
   7   8   3       21.48       -7.47     21.31 o 
   8   8   3        6.40      -22.75     22.99 o 
   9   8   3        3.30      -26.65     23.81 o 
  -8   9   3        1.61      -34.40     22.93 o 
  -7   9   3       73.51       -5.62     24.18 o 
  -6   9   3       52.69       30.96     34.93 o 
   0   9   3       31.66       57.16     26.20 o 
   1   9   3       97.39      133.36     32.55 o 
   2   9   3      174.84      215.92     38.90 o 
   3   9   3        3.39       -3.18     24.61 o 
   4   9   3       32.53       57.16     30.17 o 
   5   9   3      190.53      185.76     42.87 o 
   6   9   3       69.23       43.53     24.41 o 
   7   9   3       77.43       68.31     27.58 o 
   3  10   3        3.56       35.72     25.40 o 
   4  10   3       19.84       58.74     30.17 o 
   5  10   3        0.02       19.05     27.78 o 
 -14   0   4       77.01       97.70     62.71 o 
 -13   0   4       67.46       36.46     21.47 o 
 -12   0   4      128.52       95.19     22.69 o 
 -11   0   4      517.64      605.69     50.01 o 
 -10   0   4       37.18       50.24     35.72 o 
  -9   0   4       89.82       65.24     22.62 o 
  -8   0   4        0.05       -7.51      9.15 o 
  -7   0   4       56.27       63.37     14.47 o 
  -6   0   4     9365.21    10027.68    153.04 o 
  -5   0   4    11489.55    12070.88    172.52 o 
  -4   0   4      399.87      485.52     20.34 o 
  -3   0   4    13209.59    12517.95    238.15 o 
  -2   0   4     3391.91     3295.33     55.27 o 
  -1   0   4     3646.68     3891.81    106.77 o 
   0   0   4      228.99      162.47      8.01 o 
   1   0   4       79.44       83.76     19.05 o 
   2   0   4     2946.42     2897.41     47.13 o 
   3   0   4      867.55      962.61     25.09 o 
   4   0   4       39.03       73.87     10.49 o 
   5   0   4     3688.56     3624.39     66.12 o 
   6   0   4      416.38      390.12     22.04 o 
   7   0   4     2014.77     2280.00     55.24 o 
   8   0   4       73.26       26.38     14.29 o 
   9   0   4       32.77       88.85     26.99 o 
  10   0   4      710.80      815.14     41.12 o 
  11   0   4      139.67      149.07     26.36 o 
  12   0   4        0.75      -26.79     17.86 o 
  13   0   4        6.69      -26.00     19.64 o 
 -14   1   4      256.04      331.24     35.48 o 
 -13   1   4      273.56      295.92     34.52 o 
 -12   1   4      140.09      178.07     22.45 o 
 -11   1   4      707.27      684.91     27.67 o 
 -10   1   4       11.92       -0.58     10.16 o 
  -9   1   4        0.20      -12.25      8.17 o 
  -8   1   4      164.10      119.67     14.57 o 
  -7   1   4      372.57      364.55     16.95 o 
  -6   1   4     1159.32     1299.76     28.23 o 
  -5   1   4     5713.21     5983.20     70.47 o 
  -4   1   4        1.86        4.76      4.15 o 
  -3   1   4     1282.04     1258.49     26.27 o 
  -2   1   4      339.17      356.07     19.72 o 
  -1   1   4      807.18      763.76     14.05 o 
   0   1   4      130.62       95.83     14.09 o 
   1   1   4       88.02       67.91     21.06 o 
   2   1   4      840.06      798.25     14.02 o 
   3   1   4     1374.56     1386.04     21.57 o 
   4   1   4      918.02      831.84     24.15 o 
   5   1   4     1845.78     1799.12     30.01 o 
   6   1   4     2122.48     2181.76     35.80 o 
   7   1   4     1346.50     1307.57     28.89 o 
   8   1   4     1147.08     1151.90     29.06 o 
   9   1   4     1381.24     1483.50     35.22 o 
  10   1   4     1238.09     1192.30     33.88 o 
  11   1   4      345.34      446.36     31.05 o 
  12   1   4       92.93       63.53     25.80 o 
  13   1   4       10.31      -29.15     19.43 o 
  14   1   4       66.78       57.82     26.87 o 
 -14   2   4       11.63       24.85     28.18 o 
 -13   2   4        6.56        7.18     28.18 o 
 -12   2   4        0.75       -4.69     14.65 o 
 -11   2   4        0.26       -8.69     14.60 o 
 -10   2   4       48.04       43.64     12.82 o 
  -9   2   4       43.50       52.96     11.54 o 
  -8   2   4      214.18      255.04     16.22 o 
  -7   2   4       18.89       24.21      8.61 o 
  -6   2   4      204.43      198.05     16.61 o 
  -5   2   4     1095.27     1287.49     29.55 o 
  -4   2   4      500.95      504.97     16.70 o 
  -3   2   4       60.55       62.52      7.11 o 
  -2   2   4     6485.56     6658.31     79.84 o 
  -1   2   4     3730.73     3927.57     43.10 o 
   0   2   4     6117.52     6374.85     74.85 o 
   1   2   4    20069.84    19516.21    201.58 o 
   2   2   4    17300.55    17143.04    180.17 o 
   3   2   4      103.03       97.58      6.30 o 
   4   2   4        8.19       19.05      9.28 o 
   5   2   4       20.65       23.08      6.88 o 
   6   2   4      153.34      115.66     10.91 o 
   7   2   4      193.43      175.55     13.44 o 
   8   2   4        3.58        5.12      9.18 o 
   9   2   4      132.90      137.67     15.77 o 
  10   2   4        1.60      -13.46     19.31 o 
  11   2   4        4.02       15.73     21.04 o 
  12   2   4       32.52      -25.94     21.47 o 
  13   2   4        0.66      -29.63     22.04 o 
 -14   3   4        3.22      -23.06     31.75 o 
 -13   3   4      223.03      180.42     26.42 o 
 -12   3   4      375.99      360.33     60.23 o 
 -11   3   4       13.93       17.83     15.71 o 
 -10   3   4        3.87       -2.62     12.90 o 
  -9   3   4      211.95      185.69     28.08 o 
  -8   3   4       10.36        1.92     10.69 o 
  -7   3   4       52.07      162.61     13.02 o 
  -6   3   4     2931.98     2727.35     43.20 o 
  -5   3   4     3684.58     4113.07     53.24 o 
  -4   3   4      163.95      136.87     17.10 o 
  -3   3   4      546.85      537.92     14.59 o 
  -2   3   4      119.73      114.27      7.62 o 
  -1   3   4      577.25      658.49     14.55 o 
   0   3   4     4372.75     4461.74     48.25 o 
   1   3   4     1301.83     1346.34     34.24 o 
   2   3   4      236.83      224.16     11.24 o 
   3   3   4      864.74      817.14     16.20 o 
   4   3   4     4201.83     3972.71     47.73 o 
   5   3   4     1899.67     1468.55     56.14 o 
   6   3   4        8.88       -7.89      8.33 o 
   7   3   4       37.34       18.43     15.93 o 
   8   3   4      856.80      893.57     41.49 o 
   9   3   4      740.61      705.89     40.62 o 
  10   3   4      300.13      350.48     36.20 o 
  11   3   4      547.78      495.45     40.79 o 
  12   3   4        0.04      -31.12     20.75 o 
  13   3   4        0.07      -31.70     21.13 o 
 -13   4   4        0.82        3.62     23.17 o 
 -12   4   4       30.95       29.99     18.11 o 
 -11   4   4        7.40        6.25     16.86 o 
 -10   4   4       25.68       32.02     16.50 o 
  -9   4   4       79.33       59.89     17.11 o 
  -8   4   4       81.19       89.51     15.95 o 
  -7   4   4      201.61      178.83     18.32 o 
  -6   4   4     1021.85     1127.25     33.72 o 
  -5   4   4      340.70      371.47     14.06 o 
  -4   4   4     1530.33     1640.75     36.17 o 
  -3   4   4     4379.35     4162.88     51.34 o 
  -2   4   4      124.27      137.77      9.46 o 
  -1   4   4     2901.17     2925.08     38.20 o 
   0   4   4      545.18      588.19     14.74 o 
   1   4   4     3154.71     3402.51     40.90 o 
   2   4   4    16777.41    16816.54    166.25 o 
   3   4   4     5500.56     5563.38     72.77 o 
   4   4   4       61.34       88.54     12.86 o 
   5   4   4       15.57        3.95     14.31 o 
   6   4   4       30.63       26.88     15.81 o 
   7   4   4        9.90       40.28     19.06 o 
   8   4   4      143.66      127.67     25.24 o 
   9   4   4       75.93      130.07     26.66 o 
  10   4   4        8.13      -29.43     19.62 o 
  11   4   4       51.46       12.29     22.69 o 
  12   4   4        1.34      -38.70     25.80 o 
  13   4   4       44.89      -11.42     25.42 o 
 -13   5   4       16.89       17.46     25.80 o 
 -12   5   4       59.12       43.84     25.80 o 
 -11   5   4       16.99       22.23     23.58 o 
 -10   5   4      272.34      299.76     35.81 o 
  -9   5   4      324.47      307.55     26.70 o 
  -8   5   4        3.10      -12.13     12.15 o 
  -7   5   4       28.13       48.88     18.23 o 
  -6   5   4      588.94      567.55     25.56 o 
  -5   5   4      368.88      385.79     35.36 o 
  -4   5   4      276.98      365.05     18.75 o 
  -3   5   4      119.05       67.14     15.26 o 
  -2   5   4      110.01       94.48      9.18 o 
  -1   5   4     1880.96     1895.22     30.58 o 
   0   5   4     1916.76     1737.49     28.38 o 
   1   5   4      770.79     1035.93     20.49 o 
   2   5   4       85.69      145.21     12.78 o 
   3   5   4      159.69      128.98     19.36 o 
   4   5   4        0.50        5.95     14.03 o 
   5   5   4      251.78      212.38     24.94 o 
   6   5   4      248.82      303.66     30.30 o 
   7   5   4      120.53      101.89     24.68 o 
   8   5   4     2109.92     1946.48     90.50 o 
   9   5   4       82.71      110.83     38.90 o 
  10   5   4      213.94      201.28     43.66 o 
  11   5   4        7.10      -30.72     20.48 o 
  12   5   4       13.39       -5.28     21.81 o 
 -12   6   4       21.51       -1.13     24.97 o 
 -11   6   4      175.81      147.14     30.81 o 
 -10   6   4      487.11      543.12     42.87 o 
  -9   6   4       36.20       59.41     23.56 o 
  -8   6   4       52.03       45.53     21.61 o 
  -7   6   4      194.54      264.69     23.67 o 
  -6   6   4       60.89       50.41     15.40 o 
  -5   6   4       69.54       66.03     14.05 o 
  -4   6   4        0.45        8.72     10.00 o 
  -3   6   4       86.65       70.91     12.64 o 
  -2   6   4     1480.38     1524.93     35.29 o 
  -1   6   4     3028.62     2922.66     67.49 o 
   0   6   4     2600.12     2727.54     53.50 o 
   1   6   4      682.63      572.53     28.61 o 
   2   6   4        5.48       12.15     15.48 o 
   3   6   4       23.93       20.84     15.60 o 
   4   6   4      348.86      375.18     28.31 o 
   5   6   4      466.20      449.66     32.18 o 
   6   6   4      184.07      225.13     43.66 o 
   7   6   4       82.48      108.35     26.66 o 
   8   6   4       89.91       58.33     25.99 o 
   9   6   4      333.49      269.53     77.00 o 
  10   6   4      190.06      170.56     32.10 o 
  11   6   4       26.69        5.82     25.99 o 
 -11   7   4        8.71      -12.70     24.14 o 
 -10   7   4       22.91       -8.59     22.73 o 
  -9   7   4        2.09      -41.44     29.77 o 
  -8   7   4       52.55       62.37     25.50 o 
  -7   7   4      335.00      343.41     82.96 o 
  -6   7   4       12.83       -2.62     20.24 o 
  -5   7   4      300.36      282.97     30.23 o 
  -4   7   4      176.81      149.53     17.55 o 
  -3   7   4       94.93       65.24     14.18 o 
  -2   7   4       37.70       69.23     15.99 o 
  -1   7   4        0.06        1.59     15.08 o 
   0   7   4      143.29      173.85     29.37 o 
   1   7   4     1090.35     1051.03     57.95 o 
   2   7   4      124.93      162.24     25.40 o 
   3   7   4     2179.30     1984.31     58.91 o 
   4   7   4      822.95      874.18     42.05 o 
   5   7   4       46.18       51.75     22.12 o 
   6   7   4        3.48      -18.21     18.99 o 
   7   7   4      481.02      491.19     37.56 o 
   8   7   4      148.28      154.96     31.68 o 
   9   7   4       81.53       63.75     27.75 o 
  10   7   4        5.88      -27.31     18.21 o 
 -10   8   4       55.21       -9.08     25.75 o 
  -9   8   4       37.69      -33.65     22.43 o 
  -8   8   4      185.75      161.89     30.70 o 
  -7   8   4       21.09      -11.29     22.04 o 
  -6   8   4       37.34       -3.41     20.64 o 
  -5   8   4      145.66      107.05     23.85 o 
  -4   8   4        1.99       12.70     25.40 o 
  -3   8   4      310.17      315.95     41.28 o 
  -2   8   4      109.10      119.87     30.17 o 
  -1   8   4      297.91      263.55     37.31 o 
   0   8   4        0.20       20.64     21.43 o 
   1   8   4       11.31       34.13     23.02 o 
   2   8   4      277.60      218.30     38.10 o 
   3   8   4      284.96      212.75     39.69 o 
   4   8   4      105.83      116.27     23.96 o 
   5   8   4        2.62       18.49     21.04 o 
   6   8   4        3.46       16.27     21.89 o 
   7   8   4       43.86       20.13     23.73 o 
   8   8   4      128.00       32.05     25.42 o 
   9   8   4       23.37      -19.28     23.85 o 
  -8   9   4       44.10       -5.95     30.56 o 
  -7   9   4        0.74      -33.34     28.58 o 
   0   9   4      160.98      198.46     37.31 o 
   1   9   4       17.93       42.07     22.23 o 
   2   9   4       84.65      124.63     31.75 o 
   3   9   4       61.61       50.81     28.58 o 
   4   9   4      122.78       84.15     32.55 o 
   5   9   4       83.31       57.16     32.55 o 
   6   9   4       14.67       28.79     23.05 o 
   7   9   4       26.84       19.54     24.37 o 
   2  10   4       15.42      100.82     30.17 o 
   3  10   4       97.27      113.52     33.34 o 
   4  10   4        2.44       73.03     30.17 o 
 -14   1   5       11.21       21.56     31.03 o 
 -13   1   5       11.23        7.49     30.96 o 
 -12   1   5       23.50       11.71     16.33 o 
 -11   1   5       87.05       85.05     15.52 o 
 -10   1   5       35.12       10.19     12.52 o 
  -9   1   5       10.35       10.03     10.02 o 
  -8   1   5       96.25      112.53     13.00 o 
  -7   1   5       48.21       63.18     10.31 o 
  -6   1   5      137.27      186.64     13.32 o 
  -5   1   5      414.93      394.64     14.96 o 
  -4   1   5     3355.79     3309.36     44.85 o 
  -3   1   5      282.92      324.81     11.41 o 
  -2   1   5     2141.30     2144.67     41.82 o 
  -1   1   5        1.38       -4.64      3.09 o 
   0   1   5       76.25       69.06      6.07 o 
   1   1   5      683.00      607.59     21.26 o 
   2   1   5      117.65      155.57     12.26 o 
   3   1   5      339.50      387.22     11.48 o 
   4   1   5       31.54       49.69      7.14 o 
   5   1   5       64.28       60.29      8.69 o 
   6   1   5      714.92      704.44     20.16 o 
   7   1   5     1387.20     1342.19     29.57 o 
   8   1   5       29.83       49.65     11.72 o 
   9   1   5     2294.83     2494.47     47.01 o 
  10   1   5      674.26      703.95     27.44 o 
  11   1   5       35.17       24.40     14.60 o 
  12   1   5       16.68        4.87     21.13 o 
  13   1   5       28.18      -22.73     20.11 o 
 -14   2   5        2.38       -1.83     65.89 o 
 -13   2   5        3.92        5.55     16.95 o 
 -12   2   5      311.31      334.48     44.97 o 
 -11   2   5        0.09        5.92     13.83 o 
 -10   2   5      469.00      486.01     22.41 o 
  -9   2   5       63.64       66.90     12.06 o 
  -8   2   5     1091.81     1181.96     30.00 o 
  -7   2   5     6468.60     6260.10     90.50 o 
  -6   2   5     5044.96     5688.30     81.70 o 
  -5   2   5      165.65      203.54     13.88 o 
  -4   2   5    11238.85    11206.95    132.29 o 
  -3   2   5      278.63      213.85      9.78 o 
  -2   2   5     3437.42     3468.06     48.83 o 
  -1   2   5       85.70       74.55      7.30 o 
   0   2   5      829.57      739.11     18.32 o 
   1   2   5      911.81      959.04     21.47 o 
   2   2   5       78.41       89.67      8.52 o 
   3   2   5     1470.86     1553.24     23.11 o 
   4   2   5       77.86       80.49      7.57 o 
   5   2   5      932.09      905.26     20.58 o 
   6   2   5      853.84      744.53     27.84 o 
   7   2   5      297.82      276.34     15.57 o 
   8   2   5       31.92       43.32     11.01 o 
   9   2   5      679.07      758.58     79.78 o 
  10   2   5       38.21       44.34     22.60 o 
  11   2   5      128.23      149.53     29.43 o 
  12   2   5        6.79      -30.28     20.18 o 
  13   2   5       94.71       47.36     35.33 o 
 -14   3   5       18.89       20.40     27.00 o 
 -13   3   5       65.96       73.11     21.93 o 
 -12   3   5       43.83       54.15     23.91 o 
 -11   3   5      174.69      165.83     23.03 o 
 -10   3   5      237.20      209.14     23.31 o 
  -9   3   5       88.36       98.02     21.62 o 
  -8   3   5       74.77      111.47     12.47 o 
  -7   3   5      550.01      623.26     22.23 o 
  -6   3   5      204.19      204.45     17.07 o 
  -5   3   5     3360.27     3461.94     48.71 o 
  -4   3   5     1654.18     1825.30     37.64 o 
  -3   3   5        0.13        0.69      4.43 o 
  -2   3   5      417.52      436.98     13.11 o 
  -1   3   5     3159.64     3275.60     67.49 o 
   0   3   5     3796.76     4231.73     46.90 o 
   1   3   5     1194.15     1210.61     25.80 o 
   2   3   5     1496.83     1612.96     30.96 o 
   3   3   5      225.16      278.43     13.95 o 
   4   3   5     2043.97     1865.20     27.98 o 
   5   3   5     1214.87     1280.67     28.36 o 
   6   3   5       54.48       28.73      9.36 o 
   7   3   5      535.82      491.20     32.94 o 
   8   3   5      478.09      478.49     33.06 o 
   9   3   5     2886.93     2968.91     80.51 o 
  10   3   5      598.38      568.95     38.17 o 
  11   3   5       15.91       14.64     22.69 o 
  12   3   5        7.13      -18.22     20.78 o 
  13   3   5       54.21       52.98     26.66 o 
 -13   4   5       70.81       56.55     48.82 o 
 -12   4   5       78.59      101.44     22.01 o 
 -11   4   5       18.57       12.46     16.49 o 
 -10   4   5       54.03       83.81     18.78 o 
  -9   4   5        1.25       -8.58     12.37 o 
  -8   4   5        1.14       -1.95     11.41 o 
  -7   4   5        1.91       -3.17      9.68 o 
  -6   4   5       52.18       72.53     17.33 o 
  -5   4   5      120.61      182.82     11.98 o 
  -4   4   5     2009.51     2251.73     36.12 o 
  -3   4   5       67.87       90.48      9.04 o 
  -2   4   5     5596.09     5741.65     64.89 o 
  -1   4   5        5.61       -4.02      4.98 o 
   0   4   5     4289.70     4404.40     75.23 o 
   1   4   5     3451.83     3210.09     47.78 o 
   2   4   5       10.43       28.95      8.06 o 
   3   4   5     2826.69     2777.52     62.57 o 
   4   4   5      814.78      745.46     44.85 o 
   5   4   5      501.55      532.27     35.33 o 
   6   4   5       39.56       61.80     40.49 o 
   7   4   5      227.83      253.50     31.75 o 
   8   4   5       29.91       14.18     20.11 o 
   9   4   5     1396.49     1393.20     56.66 o 
  10   4   5        2.16       13.55     22.93 o 
  11   4   5        2.24       -8.34     22.45 o 
  12   4   5       10.18      -27.15     22.83 o 
 -13   5   5       62.24       90.10     29.75 o 
 -12   5   5        4.92      -22.72     27.78 o 
 -11   5   5      277.45      344.33     37.56 o 
 -10   5   5      112.94      120.93     21.93 o 
  -9   5   5       10.10       21.70     14.95 o 
  -8   5   5      204.63      294.40     30.66 o 
  -7   5   5       97.63       76.33     15.57 o 
  -6   5   5      520.25      457.96     23.77 o 
  -5   5   5     2272.54     2317.39     48.50 o 
  -4   5   5      831.46      979.70     29.38 o 
  -3   5   5     1415.09     1329.65     41.35 o 
  -2   5   5        0.14        8.47      6.34 o 
  -1   5   5      917.12      958.87     21.44 o 
   0   5   5      428.36      387.11     13.92 o 
   1   5   5      220.58      317.35     12.26 o 
   2   5   5     4301.82     4209.31     82.51 o 
   3   5   5     2387.58     2495.77     61.46 o 
   4   5   5      473.65      460.88     28.87 o 
   5   5   5      578.52      483.07     31.12 o 
   6   5   5       10.03        2.11     17.11 o 
   7   5   5      496.01      417.75     86.53 o 
   8   5   5        0.30       15.75     21.04 o 
   9   5   5      146.39      159.51     30.59 o 
  10   5   5       20.73       -1.11     23.29 o 
  11   5   5       55.97       23.57     23.08 o 
  12   5   5       46.05        5.44     26.66 o 
 -12   6   5       87.43      110.43     31.37 o 
 -11   6   5       30.35       16.67     23.40 o 
 -10   6   5       97.23       68.33     25.31 o 
  -9   6   5      368.56      333.56     35.92 o 
  -8   6   5      174.41      139.72     21.68 o 
  -7   6   5      584.90      615.03     29.68 o 
  -6   6   5        1.69       -1.77     16.70 o 
  -5   6   5      229.64      209.56     33.31 o 
  -4   6   5       36.11       41.05     11.90 o 
  -3   6   5       54.83       52.31     11.60 o 
  -2   6   5      675.90      753.90     24.96 o 
  -1   6   5     1598.78     1635.51     30.33 o 
   0   6   5     1696.59     1682.39     47.55 o 
   1   6   5     1565.01     1641.33     48.23 o 
   2   6   5      151.87      113.99     18.24 o 
   3   6   5      114.61       73.68     17.94 o 
   4   6   5       14.83        9.94     15.93 o 
   5   6   5        0.10       -6.35     17.40 o 
   6   6   5       29.20       -9.60     30.96 o 
   7   6   5      183.43      131.14     27.78 o 
   8   6   5        1.38      -23.47     20.48 o 
   9   6   5      334.72      259.94     36.20 o 
  10   6   5      122.83       82.71     38.10 o 
  11   6   5        7.96       -4.26     23.56 o 
 -11   7   5        0.42      -25.32     22.26 o 
 -10   7   5        2.11      -25.83     21.81 o 
  -9   7   5       31.29        0.60     23.29 o 
  -8   7   5       34.27       16.41     21.87 o 
  -7   7   5       65.63      101.90     27.39 o 
  -6   7   5        6.55        5.80     14.81 o 
  -5   7   5        0.07       -3.81     12.42 o 
  -4   7   5       83.90       35.43     20.14 o 
  -3   7   5       64.31       83.42     14.57 o 
  -2   7   5       52.13       84.15     23.81 o 
  -1   7   5      108.58      154.00     29.37 o 
   0   7   5      276.05      202.43     34.13 o 
   1   7   5     1753.19     1783.72     53.18 o 
   2   7   5      581.61      529.82     31.42 o 
   3   7   5      194.21      187.34     24.97 o 
   4   7   5       30.15       44.47     21.83 o 
   5   7   5      501.00      495.95     35.64 o 
   6   7   5       37.28       49.19     23.25 o 
   7   7   5      681.77      610.41     41.79 o 
   8   7   5      137.85      110.59     37.31 o 
   9   7   5        5.39      -37.89     35.33 o 
  10   7   5       21.39      -35.24     23.50 o 
 -10   8   5      119.97       33.54     29.12 o 
  -9   8   5      187.50      142.63     32.75 o 
  -8   8   5        2.31      -27.63     18.42 o 
  -7   8   5       82.36       54.74     25.80 o 
  -6   8   5        0.31      -23.83     26.59 o 
  -5   8   5       30.61        5.51     18.26 o 
  -4   8   5       13.00       41.28     23.81 o 
  -3   8   5       27.25       76.21     25.40 o 
  -2   8   5        0.51       11.11     18.26 o 
  -1   8   5      180.91      179.41     34.13 o 
   0   8   5        4.08      -10.32     18.26 o 
   1   8   5      195.45      207.98     38.10 o 
   2   8   5       15.08       17.46     23.02 o 
   3   8   5      384.22      223.86     36.52 o 
   4   8   5       12.01       31.84     19.06 o 
   5   8   5      397.98      412.38     37.89 o 
   6   8   5        0.54        2.06     20.56 o 
   7   8   5       10.94        8.23     36.12 o 
   8   8   5        5.66      -31.70     21.13 o 
   9   8   5       44.22      -28.27     23.17 o 
  -8   9   5       11.64      -20.77     23.61 o 
  -1   9   5        6.19       28.58     21.43 o 
   0   9   5      155.43      196.87     36.52 o 
   1   9   5       36.41       60.33     25.40 o 
   2   9   5       90.13      142.10     33.34 o 
   3   9   5      151.64      142.89     35.72 o 
   4   9   5       52.20       37.31     27.78 o 
   5   9   5       53.34       96.05     36.52 o 
   6   9   5        8.20        4.12     20.75 o 
   7   9   5       18.70       -1.19     22.45 o 
   1  10   5       18.95       90.50     30.96 o 
   2  10   5       80.47      129.39     32.55 o 
   3  10   5      135.57      198.46     39.69 o 
   4  10   5       47.61      125.43     34.13 o 
 -14   0   6        6.78       17.72     38.90 o 
 -13   0   6       86.41      141.30     39.69 o 
 -12   0   6        4.03      -23.81     21.43 o 
 -11   0   6      181.08      160.34     27.23 o 
 -10   0   6      289.18      351.11     31.85 o 
  -9   0   6      135.56      129.08     21.55 o 
  -8   0   6     1604.55     1672.55     52.67 o 
  -7   0   6      113.60      157.29     31.75 o 
  -6   0   6       27.93       34.62     12.31 o 
  -5   0   6      969.58      841.26     31.19 o 
  -4   0   6     2027.42     2011.44     47.06 o 
  -3   0   6     4904.77     4767.76    112.72 o 
  -2   0   6     1262.29     1201.93     30.86 o 
  -1   0   6      627.90      686.42     20.91 o 
   0   0   6      392.76      391.42     15.06 o 
   1   0   6      804.61      737.84     20.60 o 
   2   0   6        0.37       -2.38      5.05 o 
   3   0   6     2573.67     2575.97     48.49 o 
   4   0   6     5518.03     5457.06     87.22 o 
   5   0   6     1831.50     1887.17     49.61 o 
   6   0   6      149.12      227.19     20.68 o 
   7   0   6     1105.13     1232.36     40.79 o 
   8   0   6      828.89      839.80     42.07 o 
   9   0   6     4575.26     4693.10     96.99 o 
  10   0   6      665.02      690.32     38.68 o 
  11   0   6      442.40      458.36     36.24 o 
  12   0   6      188.21      210.27     31.15 o 
 -14   1   6        6.44        5.95     52.79 o 
 -13   1   6       31.30       34.45     23.81 o 
 -12   1   6       91.96       90.76     16.97 o 
 -11   1   6       14.83       -3.40     13.44 o 
 -10   1   6        0.25      -11.08     11.26 o 
  -9   1   6      204.06      190.68     16.74 o 
  -8   1   6        0.70       -1.61      7.44 o 
  -7   1   6     1507.36     1649.59     35.36 o 
  -6   1   6      240.68      291.94     14.78 o 
  -5   1   6     1985.45     1686.95     32.08 o 
  -4   1   6     3552.24     3673.71     49.21 o 
  -3   1   6    23259.17    22028.83    210.71 o 
  -2   1   6     2437.04     2451.02     34.39 o 
  -1   1   6    10057.48    10312.39    105.53 o 
   0   1   6     1700.87     1706.00     24.44 o 
   1   1   6      356.81      384.92     14.41 o 
   2   1   6     4538.63     4491.73     49.12 o 
   3   1   6    19770.57    19033.07    171.77 o 
   4   1   6      638.15      473.01     14.54 o 
   5   1   6       84.92       44.06      8.03 o 
   6   1   6      132.35      173.38     17.99 o 
   7   1   6      181.89      166.39     14.16 o 
   8   1   6       37.46       15.04     10.53 o 
   9   1   6     4682.43     5240.94     73.53 o 
  10   1   6       11.76       28.36     14.18 o 
  11   1   6      208.16      177.15     29.37 o 
  12   1   6       57.00       54.39     44.85 o 
  13   1   6       23.13      -29.43     19.62 o 
 -14   2   6        3.24        9.65     21.49 o 
 -13   2   6       42.97       43.32     19.53 o 
 -12   2   6      156.61      173.52     23.95 o 
 -11   2   6      816.69      694.13     34.16 o 
 -10   2   6        9.37       -1.36     10.77 o 
  -9   2   6      174.26      195.69     27.84 o 
  -8   2   6       29.37       15.78      9.89 o 
  -7   2   6      272.26      189.56     16.61 o 
  -6   2   6      893.34      771.05     22.85 o 
  -5   2   6        9.80       14.32      6.61 o 
  -4   2   6        1.69       -1.38      4.74 o 
  -3   2   6      603.68      661.84     17.81 o 
  -2   2   6     1880.84     1917.09     29.69 o 
  -1   2   6       16.23       26.43      5.37 o 
   0   2   6       70.78       70.36     13.54 o 
   1   2   6      669.13      649.76     18.41 o 
   2   2   6     5210.41     5188.37     68.62 o 
   3   2   6      196.78      215.23     10.74 o 
   4   2   6       20.81       57.71      9.85 o 
   5   2   6       82.45       60.08      8.37 o 
   6   2   6      948.28      825.18     21.43 o 
   7   2   6      684.70      668.25     21.22 o 
   8   2   6      866.30      890.43     31.92 o 
   9   2   6     1813.11     1843.38     80.97 o 
  10   2   6      231.47      222.40     30.87 o 
  11   2   6       11.27        6.53     21.87 o 
  12   2   6      124.00       58.36     32.55 o 
  13   2   6       40.91       22.75     22.73 o 
 -14   3   6        0.07       -6.06     16.91 o 
 -13   3   6       23.37       35.97     18.76 o 
 -12   3   6        4.74        8.04     16.29 o 
 -11   3   6      271.63      270.23     29.64 o 
 -10   3   6      383.83      382.48     27.52 o 
  -9   3   6        5.60       11.56     13.02 o 
  -8   3   6       68.79       55.97     11.15 o 
  -7   3   6       23.90       34.31      9.17 o 
  -6   3   6       66.43       69.87      9.82 o 
  -5   3   6     2475.46     2594.40     41.24 o 
  -4   3   6     5252.31     5307.44     64.69 o 
  -3   3   6      285.97      262.52     11.82 o 
  -2   3   6     5323.75     5220.85     59.89 o 
  -1   3   6     2236.02     2204.31     31.18 o 
   0   3   6     1290.03     1334.09     27.02 o 
   1   3   6      986.51     1071.45     25.29 o 
   2   3   6     2809.02     3053.20     70.32 o 
   3   3   6       51.44       50.86     17.41 o 
   4   3   6     1766.62     2038.48     35.38 o 
   5   3   6       71.18      103.52     12.99 o 
   6   3   6      199.13      276.50     30.25 o 
   7   3   6       62.94       33.04     17.68 o 
   8   3   6      384.47      391.10     32.18 o 
   9   3   6      308.59      397.01     36.49 o 
  10   3   6      215.20      240.02     58.35 o 
  11   3   6        0.79       -2.19     22.99 o 
  12   3   6        0.87      -21.24     20.56 o 
  13   3   6        0.59      -19.26     22.69 o 
 -13   4   6      214.20      226.21     51.26 o 
 -12   4   6        0.76       11.55     17.52 o 
 -11   4   6      816.86      783.69     37.22 o 
 -10   4   6      816.62      812.62     36.35 o 
  -9   4   6        2.44       -8.98     12.73 o 
  -8   4   6      222.31      286.97     23.35 o 
  -7   4   6       43.76       12.35     10.67 o 
  -6   4   6      877.93      867.39     30.11 o 
  -5   4   6     2158.34     2013.10     44.14 o 
  -4   4   6       70.75       51.89      8.22 o 
  -3   4   6      697.54      802.40     20.25 o 
  -2   4   6        2.01       -3.01      5.96 o 
  -1   4   6      803.68      746.78     17.89 o 
   0   4   6      127.54      150.78     12.26 o 
   1   4   6     2567.11     2795.13     46.56 o 
   2   4   6       37.68       49.61     14.03 o 
   3   4   6     1551.45     1531.11     32.61 o 
   4   4   6      112.94      100.36     18.24 o 
   5   4   6      467.46      351.97     26.31 o 
   6   4   6        3.15       18.39     16.55 o 
   7   4   6      569.54      428.87     42.47 o 
   8   4   6      395.77      434.11     37.32 o 
   9   4   6        1.38       13.24     21.00 o 
  10   4   6      382.17      387.07     38.12 o 
  11   4   6      172.90      123.69     50.81 o 
  12   4   6      382.50      385.30     41.82 o 
 -13   5   6       20.71       -5.26     24.12 o 
 -12   5   6      154.18      182.46     32.27 o 
 -11   5   6       62.01       88.63     21.26 o 
 -10   5   6        1.42       15.87     15.65 o 
  -9   5   6      165.82      141.88     21.21 o 
  -8   5   6      400.62      446.28     28.07 o 
  -7   5   6        3.03      -13.61     10.06 o 
  -6   5   6      168.24      152.36     17.80 o 
  -5   5   6     1204.96     1316.35     63.28 o 
  -4   5   6      244.56      195.47     16.49 o 
  -3   5   6       18.23       56.18      8.91 o 
  -2   5   6        1.06       -1.01      6.12 o 
  -1   5   6      569.00      630.55     17.83 o 
   0   5   6     7858.91     8079.52     85.22 o 
   1   5   6     6169.64     5709.98     78.40 o 
   2   5   6     1174.85     1329.28     43.22 o 
   3   5   6      152.86      198.43     22.73 o 
   4   5   6     1511.50     1657.82     51.92 o 
   5   5   6       23.03       13.61     16.27 o 
   6   5   6      439.81      365.90     33.40 o 
   7   5   6       62.38       29.29     21.61 o 
   8   5   6        2.49      -14.18     19.85 o 
   9   5   6      105.28      110.82     27.91 o 
  10   5   6       22.23       26.71     23.73 o 
  11   5   6        0.92       -0.90     24.37 o 
  12   5   6        4.13      -28.54     28.58 o 
 -12   6   6       35.40       30.37     26.66 o 
 -11   6   6        0.87      -11.83     21.04 o 
 -10   6   6      200.34      177.19     33.34 o 
  -9   6   6      132.37      169.05     23.67 o 
  -8   6   6      273.86      335.93     36.27 o 
  -7   6   6       43.76       44.26     15.57 o 
  -6   6   6       31.42       46.43     17.49 o 
  -5   6   6        4.64       -1.21     10.82 o 
  -4   6   6      897.60      855.87     28.96 o 
  -3   6   6      424.76      464.26     21.12 o 
  -2   6   6        5.86       -8.01      8.96 o 
  -1   6   6      941.05      863.12     26.37 o 
   0   6   6     1030.14     1009.61     37.56 o 
   1   6   6      525.94      472.28     27.22 o 
   2   6   6      214.57      231.22     23.85 o 
   3   6   6      436.48      455.51     35.72 o 
   4   6   6      275.82      267.72     28.34 o 
   5   6   6      679.62      575.81     35.31 o 
   6   6   6        9.51       -1.16     18.18 o 
   7   6   6       29.03        7.51     36.12 o 
   8   6   6        2.43       -2.17     19.31 o 
   9   6   6      306.93      333.20     37.03 o 
  10   6   6       91.21       54.41     25.99 o 
  11   6   6       29.24       -7.28     26.99 o 
 -11   7   6       81.01       73.93     34.13 o 
 -10   7   6      105.10       92.60     28.81 o 
  -9   7   6       54.25       24.18     23.25 o 
  -8   7   6       79.29       72.24     24.70 o 
  -7   7   6       74.41       60.17     17.89 o 
  -6   7   6      270.59      249.18     24.34 o 
  -5   7   6       63.18       68.08     16.14 o 
  -4   7   6      100.16       81.95     15.73 o 
  -3   7   6       44.89       31.88     15.69 o 
  -2   7   6      659.32      588.23     46.04 o 
  -1   7   6       69.52      105.58     29.37 o 
   0   7   6       52.84       53.19     24.61 o 
   1   7   6      275.75      273.30     26.10 o 
   2   7   6      498.25      478.07     30.86 o 
   3   7   6      341.64      321.65     38.10 o 
   4   7   6      222.45      210.94     28.00 o 
   5   7   6      110.78       78.78     27.39 o 
   6   7   6      356.73      300.78     41.28 o 
   7   7   6        0.19      -20.64     20.21 o 
   8   7   6       71.05       68.99     25.18 o 
   9   7   6       31.20       -2.92     27.39 o 
  10   7   6        1.43       -6.70     22.60 o 
 -10   8   6       21.93      -14.53     24.86 o 
  -9   8   6       52.30      -14.48     23.61 o 
  -8   8   6       57.89       92.79     28.71 o 
  -7   8   6       64.06       18.80     22.43 o 
  -6   8   6       57.08       52.96     23.50 o 
  -5   8   6        4.06      -15.88     23.02 o 
  -4   8   6      250.06      226.24     38.90 o 
  -3   8   6      216.65      228.62     38.10 o 
  -2   8   6        1.19       29.37     21.43 o 
  -1   8   6      196.38      244.50     39.69 o 
   0   8   6       53.57       22.23     23.81 o 
   1   8   6      143.44      215.92     38.90 o 
   2   8   6      366.77      416.76     43.66 o 
   3   8   6       32.91       27.87     17.94 o 
   4   8   6        0.45       -7.67     16.73 o 
   5   8   6      178.01      137.47     27.01 o 
   6   8   6        2.66       11.58     21.61 o 
   7   8   6       38.93       30.88     24.37 o 
   8   8   6       68.28       41.57     26.36 o 
  -8   9   6       93.15       44.45     43.66 o 
  -2   9   6        6.58       24.61     20.64 o 
  -1   9   6       20.98       78.59     26.99 o 
   0   9   6      565.87      590.61     53.19 o 
   1   9   6      315.59      361.19     47.63 o 
   2   9   6        0.77       69.86     28.58 o 
   3   9   6       15.04       64.30     29.37 o 
   4   9   6        0.23       78.59     31.75 o 
   5   9   6       93.05       58.74     31.75 o 
   6   9   6      121.63      137.33     51.60 o 
   0  10   6        7.21       48.42     25.40 o 
   1  10   6       16.18       43.66     23.02 o 
   2  10   6        3.89       75.41     27.78 o 
   3  10   6        0.21       41.28     26.99 o 
   4  10   6      101.67      102.40     34.13 o 
 -14   1   7       25.60       25.37     61.92 o 
 -13   1   7        4.47       11.53     15.81 o 
 -12   1   7      270.55      250.55     28.37 o 
 -11   1   7      132.46      193.82     22.65 o 
 -10   1   7        5.87       -0.28     10.44 o 
  -9   1   7      592.36      519.44     23.02 o 
  -8   1   7      417.73      456.70     20.39 o 
  -7   1   7      616.49      640.72     22.40 o 
  -6   1   7     4060.31     4228.21     60.45 o 
  -5   1   7    13508.79    13421.72    137.02 o 
  -4   1   7     1262.39     1113.61     29.17 o 
  -3   1   7     6943.10     6771.41     75.60 o 
  -2   1   7      147.04      110.37     11.69 o 
  -1   1   7      244.17      218.14      9.26 o 
   0   1   7      229.44      239.65      9.06 o 
   1   1   7       12.91       33.32      4.62 o 
   2   1   7      123.97      122.09     10.89 o 
   3   1   7     3675.50     4061.02     48.27 o 
   4   1   7      750.54      797.02     19.16 o 
   5   1   7       81.07       47.59      8.54 o 
   6   1   7      413.37      367.20     16.10 o 
   7   1   7      121.51       98.24     12.66 o 
   8   1   7      283.29      262.94     19.71 o 
   9   1   7       94.37      113.05     16.26 o 
  10   1   7       59.72       54.85     18.41 o 
  11   1   7      192.20      190.69     30.03 o 
  12   1   7        0.59       -7.41     20.24 o 
  13   1   7       38.80        8.96     22.83 o 
 -14   2   7       53.56       63.11     21.61 o 
 -13   2   7      241.62      270.28     29.10 o 
 -12   2   7      298.04      368.22     30.53 o 
 -11   2   7        2.70       -6.74     12.96 o 
 -10   2   7        7.19       -3.63     12.57 o 
  -9   2   7       14.15        3.51     10.54 o 
  -8   2   7        4.65        2.92      8.79 o 
  -7   2   7      167.79      197.81     14.94 o 
  -6   2   7       52.16       59.31      9.55 o 
  -5   2   7     2967.53     3199.97     48.49 o 
  -4   2   7      471.19      546.96     17.70 o 
  -3   2   7      746.77      652.22     17.84 o 
  -2   2   7     4382.30     4355.45     53.09 o 
  -1   2   7     1753.78     2004.49     38.00 o 
   0   2   7     1144.08     1074.16     19.27 o 
   1   2   7      214.87      288.10     13.44 o 
   2   2   7    11002.68    11152.62    128.98 o 
   3   2   7     3624.07     3621.82     49.61 o 
   4   2   7     1159.10     1369.07     24.57 o 
   5   2   7      592.43      543.40     22.80 o 
   6   2   7       14.25        2.47      7.49 o 
   7   2   7      122.59      127.25     19.22 o 
   8   2   7      757.73      753.99     30.34 o 
   9   2   7     1323.66     1201.72     49.87 o 
  10   2   7        6.87       10.89     20.68 o 
  11   2   7     1707.66     1665.56     63.87 o 
  12   2   7        0.37      -16.78     20.24 o 
  13   2   7       64.10       26.37     26.31 o 
 -14   3   7      182.60      206.14     28.35 o 
 -13   3   7        0.75       -8.91     14.35 o 
 -12   3   7      203.60      237.54     26.62 o 
 -11   3   7        5.15       34.49     16.07 o 
 -10   3   7       79.54       97.19     18.75 o 
  -9   3   7      879.13      925.97     35.81 o 
  -8   3   7       22.95       -0.98      8.11 o 
  -7   3   7       86.04       70.23     10.84 o 
  -6   3   7      788.30      796.48     23.26 o 
  -5   3   7     4560.60     4662.28     73.29 o 
  -4   3   7      348.47      407.43     18.10 o 
  -3   3   7      841.44      726.88     22.79 o 
  -2   3   7       69.74       47.98      7.45 o 
  -1   3   7     3225.06     3346.47     42.72 o 
   0   3   7      855.91      901.35     17.17 o 
   1   3   7       11.20       20.43      7.11 o 
   2   3   7        9.66        1.91      6.53 o 
   3   3   7      745.05      799.45     24.04 o 
   4   3   7       66.72       52.69     10.49 o 
   5   3   7       13.29        4.43      8.94 o 
   6   3   7      168.58      167.97     19.01 o 
   7   3   7        0.24      -20.00     13.33 o 
   8   3   7        2.47       -9.92     17.40 o 
   9   3   7      173.32      124.46     26.66 o 
  10   3   7        0.93      -11.52     24.61 o 
  11   3   7      184.18      222.99     54.77 o 
  12   3   7        0.02      -31.96     21.31 o 
 -13   4   7      381.56      456.13     63.13 o 
 -12   4   7       88.64       67.78     20.43 o 
 -11   4   7       36.80       42.26     17.86 o 
 -10   4   7      433.73      425.33     34.28 o 
  -9   4   7       16.83       30.07     14.54 o 
  -8   4   7      142.73      135.61     18.32 o 
  -7   4   7        9.64        1.42     10.65 o 
  -6   4   7      416.37      422.77     28.55 o 
  -5   4   7        8.26       29.95     10.19 o 
  -4   4   7     1659.11     1691.53     32.18 o 
  -3   4   7        9.06       30.83      7.38 o 
  -2   4   7     4940.61     5679.26     75.11 o 
  -1   4   7       52.83        9.21      5.73 o 
   0   4   7     1278.40     1378.41     23.82 o 
   1   4   7       19.63       45.73     12.87 o 
   2   4   7     5582.29     6046.19     82.42 o 
   3   4   7     1220.84     1273.09     30.92 o 
   4   4   7      555.62      496.03     46.84 o 
   5   4   7      214.46      200.94     28.97 o 
   6   4   7      847.43      898.49     40.87 o 
   7   4   7      504.92      527.95     34.68 o 
   8   4   7     1236.55     1151.94     65.49 o 
   9   4   7      410.70      366.59     37.30 o 
  10   4   7      156.57      203.86     53.19 o 
  11   4   7      126.94       90.97     30.17 o 
  12   4   7       18.07       18.05     27.39 o 
 -13   5   7        1.06      -10.79     22.17 o 
 -12   5   7       22.42       25.12     19.24 o 
 -11   5   7      136.11      123.50     22.61 o 
 -10   5   7      271.58      304.90     40.40 o 
  -9   5   7      165.66      161.36     24.19 o 
  -8   5   7       16.68       40.62     17.94 o 
  -7   5   7        5.79       -7.31     10.88 o 
  -6   5   7      811.42      776.07     32.86 o 
  -5   5   7      166.23      206.86     18.63 o 
  -4   5   7      268.00      305.16     18.42 o 
  -3   5   7      660.35      656.56     19.80 o 
  -2   5   7        2.36       -3.57      5.80 o 
  -1   5   7      260.95      226.65     16.84 o 
   0   5   7       41.57       41.15      9.86 o 
   1   5   7      203.97      242.26     22.86 o 
   2   5   7     1505.90     1438.31     46.03 o 
   3   5   7      666.03      697.81     33.93 o 
   4   5   7       63.02       92.98     19.62 o 
   5   5   7      404.75      392.26     32.00 o 
   6   5   7      229.69      184.67     27.22 o 
   7   5   7       67.89       91.19     30.17 o 
   8   5   7        2.66      -24.59     16.40 o 
   9   5   7       12.41        8.11     19.92 o 
  10   5   7        2.60      -11.79     19.05 o 
  11   5   7       34.33       34.06     26.62 o 
 -12   6   7        2.98        6.55     22.73 o 
 -11   6   7       17.66       -2.24     22.23 o 
 -10   6   7       58.92       48.41     19.15 o 
  -9   6   7      128.38      126.86     22.06 o 
  -8   6   7      101.64      108.93     20.13 o 
  -7   6   7        7.53       -6.67     12.36 o 
  -6   6   7      158.62      197.02     21.01 o 
  -5   6   7       53.74       50.77     13.44 o 
  -4   6   7      579.82      599.30     25.15 o 
  -3   6   7        9.97       15.43     10.27 o 
  -2   6   7      334.07      309.00     19.23 o 
  -1   6   7       94.94      110.91     12.69 o 
   0   6   7      287.15      348.08     23.81 o 
   1   6   7      142.43      203.82     21.81 o 
   2   6   7      622.47      538.72     30.59 o 
   3   6   7      835.91      806.91     37.60 o 
   4   6   7       36.28       25.91     16.81 o 
   5   6   7      178.49      172.46     26.10 o 
   6   6   7       17.64       22.85     20.75 o 
   7   6   7      199.43      214.07     29.93 o 
   8   6   7       37.76        1.95     21.34 o 
   9   6   7       21.85       13.15     25.01 o 
  10   6   7       37.08      -13.27     23.50 o 
  11   6   7      105.80       77.93     29.17 o 
 -11   7   7        0.45       -3.86     24.06 o 
 -10   7   7       15.80      -29.68     29.77 o 
  -9   7   7       80.23       66.40     32.55 o 
  -8   7   7      296.14      268.60     33.62 o 
  -7   7   7        5.57       -1.08     13.78 o 
  -6   7   7      164.05      153.01     20.45 o 
  -5   7   7      170.63      249.04     22.83 o 
  -4   7   7        5.87        1.48     11.60 o 
  -3   7   7       48.98       43.58     34.93 o 
  -2   7   7        1.78      -11.11     15.88 o 
  -1   7   7      319.76      236.56     36.52 o 
   0   7   7     1419.69     1244.73     68.27 o 
   1   7   7      139.44       90.86     18.99 o 
   2   7   7        5.88       -3.91     26.99 o 
   3   7   7       68.19      115.89     21.87 o 
   4   7   7       40.81       27.56     19.62 o 
   5   7   7       11.89      -19.26     17.37 o 
   6   7   7        4.01      -22.37     18.99 o 
   7   7   7       13.05       14.92     21.04 o 
   8   7   7        1.56      -28.18     21.89 o 
   9   7   7       58.22       14.20     25.50 o 
  -9   8   7       33.37       13.72     23.96 o 
  -8   8   7      107.01       59.65     26.31 o 
  -7   8   7       37.23       28.38     22.99 o 
  -6   8   7       52.59       31.75     30.96 o 
  -5   8   7        6.55       -0.26     16.73 o 
  -4   8   7       57.49      109.55     30.96 o 
  -3   8   7       51.37       30.96     23.02 o 
  -2   8   7      450.78      422.32     43.66 o 
  -1   8   7      751.81      589.02     50.81 o 
   0   8   7      401.26      437.40     51.60 o 
   1   8   7        2.03       34.13     24.61 o 
   2   8   7        1.26       22.23     25.40 o 
   3   8   7        4.58      -11.17     22.23 o 
   4   8   7       66.90       60.50     21.04 o 
   5   8   7       17.26       24.31     20.75 o 
   6   8   7       20.98      -10.90     21.04 o 
   7   8   7        1.06      -10.34     20.18 o 
   8   8   7       22.57        5.02     22.37 o 
  -8   9   7        9.71      -39.69     34.13 o 
  -3   9   7       21.74       57.95     29.37 o 
  -2   9   7       30.12       60.33     26.20 o 
  -1   9   7       44.41       94.47     30.17 o 
   0   9   7       38.72       66.68     27.78 o 
   1   9   7      251.88      230.21     41.28 o 
   2   9   7       48.65       80.18     31.75 o 
   3   9   7      163.79      200.84     41.28 o 
   4   9   7      205.34      341.35     50.01 o 
   5   9   7      160.59      204.81     44.45 o 
   6   9   7        5.04       27.06     21.83 o 
   0  10   7        2.33       71.44     26.20 o 
   1  10   7        0.97       77.80     27.78 o 
   2  10   7        5.54       70.65     29.37 o 
   3  10   7       51.92       98.44     31.75 o 
 -14   0   8       33.72        8.73     32.55 o 
 -13   0   8       69.16       45.25     30.17 o 
 -12   0   8      137.79      147.55     28.58 o 
 -11   0   8       20.83       10.75     18.30 o 
 -10   0   8     2381.17     2343.44     71.76 o 
  -9   0   8       68.62       38.74     22.62 o 
  -8   0   8      257.29      298.36     26.10 o 
  -7   0   8      722.52      709.54     33.79 o 
  -6   0   8     1844.31     1932.70     53.67 o 
  -5   0   8      205.08      184.05     19.45 o 
  -4   0   8    28659.74    28426.35    512.02 o 
  -3   0   8     1743.51     1975.51     47.67 o 
  -2   0   8       52.35       62.30      9.72 o 
  -1   0   8    78575.73    66634.32   1102.63 o 
   0   0   8        9.70       -3.08      4.39 o 
   1   0   8       70.14       70.95      8.95 o 
   2   0   8    10106.48    10846.08    149.49 o 
   3   0   8      161.97      194.17     15.25 o 
   4   0   8     3282.77     3225.91     62.26 o 
   5   0   8     3238.67     3390.00     67.14 o 
   6   0   8        5.97       -7.60     10.28 o 
   7   0   8     1099.52     1040.27     42.87 o 
   8   0   8      332.31      383.25     28.36 o 
   9   0   8      719.45      523.74     34.19 o 
  10   0   8       93.18       49.99     21.56 o 
  11   0   8     1595.55     1597.99     87.32 o 
  12   0   8      583.75      535.04     56.36 o 
 -14   1   8      168.60      174.32     26.07 o 
 -13   1   8        6.28       -4.11     15.62 o 
 -12   1   8       59.09       37.61     16.65 o 
 -11   1   8      879.78      794.90     31.50 o 
 -10   1   8     1547.98     1473.21     40.06 o 
  -9   1   8       54.18       37.96     11.87 o 
  -8   1   8       40.80       45.67     10.49 o 
  -7   1   8      456.66      495.24     20.28 o 
  -6   1   8      581.11      601.44     20.67 o 
  -5   1   8       51.21       50.81      9.33 o 
  -4   1   8     1529.03     1572.19     31.04 o 
  -3   1   8       51.14       48.05      8.06 o 
  -2   1   8      175.06      181.16     13.70 o 
  -1   1   8     1920.07     1905.89     29.95 o 
   0   1   8     1053.91     1099.66     20.63 o 
   1   1   8      496.07      542.92     13.64 o 
   2   1   8       26.89       21.19      5.26 o 
   3   1   8        0.10       -1.89      4.82 o 
   4   1   8      605.17      562.00     16.92 o 
   5   1   8      468.64      479.86     17.08 o 
   6   1   8       37.07       49.03      9.93 o 
   7   1   8     1091.33      970.92     26.34 o 
   8   1   8     1026.96     1085.22     29.82 o 
   9   1   8       98.81       87.70     18.87 o 
  10   1   8      722.16      762.19     34.24 o 
  11   1   8      257.04      278.58     33.40 o 
  12   1   8      132.53      178.61     31.62 o 
  13   1   8       74.59       88.12     37.31 o 
 -14   2   8       13.50       33.93     33.73 o 
 -13   2   8      188.32      206.28     26.51 o 
 -12   2   8        0.21       27.56     16.41 o 
 -11   2   8      230.66      291.50     34.65 o 
 -10   2   8       88.72      143.85     19.79 o 
  -9   2   8      398.15      472.03     25.51 o 
  -8   2   8       26.16       45.63     10.90 o 
  -7   2   8       34.90       61.26     10.79 o 
  -6   2   8      425.31      447.32     18.53 o 
  -5   2   8        2.38       -6.39      6.06 o 
  -4   2   8     3440.06     3996.31     55.33 o 
  -3   2   8     1293.25     1281.69     30.37 o 
  -2   2   8     1884.23     1937.26     36.64 o 
  -1   2   8      370.49      435.32     13.65 o 
   0   2   8     2980.61     3105.16     40.28 o 
   1   2   8     4158.52     4341.48     63.02 o 
   2   2   8     1856.17     1971.40     38.11 o 
   3   2   8     1519.51     1831.36     39.19 o 
   4   2   8      127.16      133.22      9.92 o 
   5   2   8      580.78      673.78     19.14 o 
   6   2   8        7.37       14.17      9.33 o 
   7   2   8      742.21      736.86     28.38 o 
   8   2   8      103.22       84.10     18.33 o 
   9   2   8      169.87      105.87     24.97 o 
  10   2   8      213.63      285.90     52.00 o 
  11   2   8      801.71      774.01     45.43 o 
  12   2   8        7.99      -23.38     19.55 o 
  13   2   8       48.81       27.39     25.26 o 
 -14   3   8       33.82       34.97     21.13 o 
 -13   3   8        6.38       29.12     24.20 o 
 -12   3   8      108.76       89.30     20.43 o 
 -11   3   8      129.28      156.23     22.64 o 
 -10   3   8       13.57       -3.50     14.67 o 
  -9   3   8      118.23       72.77     16.65 o 
  -8   3   8       20.30       10.71      9.03 o 
  -7   3   8      155.45      138.84     15.04 o 
  -6   3   8      721.74      767.25     27.32 o 
  -5   3   8      517.57      526.72     22.37 o 
  -4   3   8       59.97       39.44      9.46 o 
  -3   3   8      587.19      688.12     23.16 o 
  -2   3   8      929.05      841.42     25.05 o 
  -1   3   8        0.00        3.00      7.44 o 
   0   3   8     1578.04     1484.10     24.75 o 
   1   3   8      130.65      161.52     12.89 o 
   2   3   8       22.87       56.44      9.94 o 
   3   3   8      635.63      874.26     26.12 o 
   4   3   8      466.85      414.92     19.49 o 
   5   3   8     1777.87     1814.21     40.72 o 
   6   3   8      584.15      438.51     21.45 o 
   7   3   8       20.87      -10.49     15.99 o 
   8   3   8      249.10      243.15     46.84 o 
   9   3   8        0.00       28.18     21.33 o 
  10   3   8       38.05       55.53     28.97 o 
  11   3   8       10.83       -2.43     21.31 o 
  12   3   8        8.84      -23.64     20.11 o 
 -13   4   8       15.16       38.14     19.76 o 
 -12   4   8      172.88      231.73     53.87 o 
 -11   4   8      144.62      116.87     21.93 o 
 -10   4   8      306.48      267.72     26.83 o 
  -9   4   8      527.38      570.64     29.83 o 
  -8   4   8       29.52       29.47     13.99 o 
  -7   4   8     1099.87     1124.83     36.75 o 
  -6   4   8      794.43      799.42     25.78 o 
  -5   4   8      612.06      673.44     21.52 o 
  -4   4   8      199.19      164.44     12.41 o 
  -3   4   8        2.31       -0.07      6.05 o 
  -2   4   8     1227.23     1301.24     26.30 o 
  -1   4   8     2754.99     2661.50     42.86 o 
   0   4   8     2500.26     2555.04     45.95 o 
   1   4   8      347.55      324.10     22.17 o 
   2   4   8      376.68      393.20     18.79 o 
   3   4   8      278.38      263.06     22.19 o 
   4   4   8      195.95      253.42     24.97 o 
   5   4   8      374.28      252.04     26.10 o 
   6   4   8       88.29      129.39     23.29 o 
   7   4   8      239.76      220.53     28.87 o 
   8   4   8      263.12      274.04     48.03 o 
   9   4   8       98.85       92.64     26.36 o 
  10   4   8      358.18      318.73     99.63 o 
  11   4   8        3.01      -15.42     22.62 o 
  12   4   8       41.57       13.54     23.05 o 
 -13   5   8      195.76      174.08     90.10 o 
 -12   5   8       30.58       67.08     21.55 o 
 -11   5   8      193.23      223.53     26.41 o 
 -10   5   8       96.76       85.69     20.25 o 
  -9   5   8      195.45      190.53     22.83 o 
  -8   5   8      147.79      151.24     20.92 o 
  -7   5   8      417.97      396.06     24.80 o 
  -6   5   8      866.15      759.03     29.80 o 
  -5   5   8        2.38       13.62     10.77 o 
  -4   5   8      388.58      347.60     19.37 o 
  -3   5   8      457.52      413.55     16.58 o 
  -2   5   8        0.46       -7.11      5.96 o 
  -1   5   8      976.17     1147.93     24.77 o 
   0   5   8        3.26       -6.59      7.14 o 
   1   5   8      383.57      303.50     17.37 o 
   2   5   8     1083.53     1073.03     43.66 o 
   3   5   8       67.11       57.28     16.55 o 
   4   5   8      587.74      621.11     36.91 o 
   5   5   8       76.46       49.15     19.06 o 
   6   5   8       93.44      123.57     24.97 o 
   7   5   8       59.28       40.19     22.43 o 
   8   5   8        2.58      -20.59     18.24 o 
   9   5   8      181.24      115.45     28.34 o 
  10   5   8      221.63      227.39     35.35 o 
  11   5   8      136.92       98.75     29.43 o 
 -12   6   8       80.03       80.57     28.07 o 
 -11   6   8       27.23        1.65     22.12 o 
 -10   6   8      185.90      195.37     36.46 o 
  -9   6   8       16.25       -6.07     14.97 o 
  -8   6   8      248.79      254.05     25.75 o 
  -7   6   8      199.86      190.36     32.59 o 
  -6   6   8      697.43      778.72     31.87 o 
  -5   6   8        6.78       -7.66     10.06 o 
  -4   6   8        7.64      -12.82      8.55 o 
  -3   6   8       79.16       62.67     12.32 o 
  -2   6   8       11.86        0.26     10.68 o 
  -1   6   8        1.98       14.27      9.18 o 
   0   6   8       85.80       95.33     20.64 o 
   1   6   8       34.12       31.92     13.74 o 
   2   6   8      332.32      352.65     29.43 o 
   3   6   8       33.79       48.60     17.37 o 
   4   6   8       48.72       10.75     17.11 o 
   5   6   8        0.15      -27.23     26.99 o 
   6   6   8      124.65      124.24     26.10 o 
   7   6   8      310.48      299.52     59.54 o 
   8   6   8        0.19      -17.48     21.04 o 
   9   6   8       38.88       15.18     22.83 o 
  10   6   8        1.46        0.40     19.65 o 
 -11   7   8       87.53       13.80     25.31 o 
 -10   7   8      161.89       98.90     36.91 o 
  -9   7   8       19.29        8.55     22.43 o 
  -8   7   8        4.23        2.23     15.65 o 
  -7   7   8       33.14       27.80     16.54 o 
  -6   7   8      236.77      218.15     22.76 o 
  -5   7   8      229.71      220.40     24.07 o 
  -4   7   8      101.01      125.94     21.81 o 
  -3   7   8      286.60      308.00     53.19 o 
  -2   7   8      614.52      528.69     46.84 o 
  -1   7   8        0.65       -5.56     18.26 o 
   0   7   8       17.87       11.11     21.43 o 
   1   7   8      449.09      463.16     30.00 o 
   2   7   8       47.47       76.62     19.92 o 
   3   7   8      269.91      321.43     88.91 o 
   4   7   8      113.27       96.20     25.01 o 
   5   7   8        0.10      -11.51     17.40 o 
   6   7   8       84.81       70.84     24.41 o 
   7   7   8       20.07       17.12     22.73 o 
   8   7   8      317.69      248.51     35.31 o 
   9   7   8        7.77       -0.90     20.68 o 
  -9   8   8       15.99      -15.81     22.60 o 
  -8   8   8       98.94       17.28     23.50 o 
  -7   8   8       85.43       36.52     32.55 o 
  -6   8   8       36.04       29.37     34.13 o 
  -5   8   8       33.48       45.25     26.99 o 
  -4   8   8        0.14       26.99     24.61 o 
  -3   8   8      269.80      261.96     42.07 o 
  -2   8   8       12.81       11.91     23.02 o 
  -1   8   8       21.68       60.33     26.20 o 
   0   8   8      113.57       57.16     26.99 o 
   1   8   8      550.98      508.85     49.22 o 
   2   8   8      282.58      205.60     38.90 o 
   3   8   8       14.85        7.88     15.99 o 
   4   8   8        1.40       15.89     18.80 o 
   5   8   8       44.18       23.62     20.11 o 
   6   8   8        9.37        1.59     19.92 o 
   7   8   8       21.37        6.72     27.39 o 
   8   8   8      104.93       93.71     28.34 o 
  -4   9   8       41.70       95.26     32.55 o 
  -3   9   8       56.78       78.59     33.34 o 
  -2   9   8        1.21       31.75     24.61 o 
  -1   9   8       32.82       45.25     26.99 o 
   0   9   8       43.30       99.23     32.55 o 
   1   9   8       41.12      100.02     32.55 o 
   2   9   8       74.70      115.11     33.34 o 
   3   9   8       20.62       23.81     21.43 o 
   4   9   8        2.78       11.11     23.02 o 
   5   9   8        2.21        5.56     24.61 o 
   6   9   8       80.13       74.20     24.06 o 
  -1  10   8        1.97       89.70     27.78 o 
   0  10   8       36.73      109.55     32.55 o 
   1  10   8      211.73      263.55     44.45 o 
   2  10   8      253.77      281.81     46.04 o 
   3  10   8      229.74      262.76     46.84 o 
 -14   1   9       30.30       31.18     25.87 o 
 -13   1   9       52.63       10.34     15.95 o 
 -12   1   9       11.33       -0.70     13.79 o 
 -11   1   9        2.72       13.53     13.65 o 
 -10   1   9      243.28      290.68     22.69 o 
  -9   1   9      231.50      247.64     19.85 o 
  -8   1   9       39.96       41.53     10.73 o 
  -7   1   9        2.05        1.16      6.86 o 
  -6   1   9      779.85      774.46     24.15 o 
  -5   1   9      308.20      360.04     19.09 o 
  -4   1   9      538.67      640.17     20.24 o 
  -3   1   9     1299.32     1470.49     29.52 o 
  -2   1   9    13193.66    12951.03    128.99 o 
  -1   1   9       28.71       31.39      5.51 o 
   0   1   9        0.03       -3.87      3.21 o 
   1   1   9     1153.11     1144.50     21.65 o 
   2   1   9      313.36      334.25     12.71 o 
   3   1   9      931.47      870.35     19.90 o 
   4   1   9    10464.64    10365.81    106.47 o 
   5   1   9     2051.27     2163.97     36.50 o 
   6   1   9      485.51      516.04     19.03 o 
   7   1   9      181.35      148.28     15.47 o 
   8   1   9        6.01      -17.85     11.90 o 
   9   1   9        4.51      -19.25     13.18 o 
  10   1   9      195.05      299.51     39.99 o 
  11   1   9        8.59       20.42     21.04 o 
  12   1   9      167.49      142.10     42.07 o 
 -14   2   9        6.65       15.42     24.06 o 
 -13   2   9      152.98      178.65     25.91 o 
 -12   2   9       31.01       40.34     17.01 o 
 -11   2   9      651.37      719.15     34.26 o 
 -10   2   9     3269.19     3147.74     68.46 o 
  -9   2   9       15.73       10.67     10.07 o 
  -8   2   9      491.62      464.46     21.62 o 
  -7   2   9      160.00      173.30     14.88 o 
  -6   2   9     1113.01     1106.83     28.73 o 
  -5   2   9     2885.93     2791.09     46.87 o 
  -4   2   9     2978.40     3199.37     49.07 o 
  -3   2   9       49.03       43.47      7.70 o 
  -2   2   9     6456.15     6110.59     71.81 o 
  -1   2   9      415.10      384.94     13.54 o 
   0   2   9      883.79      829.82     18.62 o 
   1   2   9      433.12      390.66     12.19 o 
   2   2   9      104.26      105.85      7.18 o 
   3   2   9     2446.30     2456.88     35.01 o 
   4   2   9      354.84      368.18     13.84 o 
   5   2   9       20.56       19.27      9.69 o 
   6   2   9       23.63       38.23     14.25 o 
   7   2   9       23.25       11.21     11.56 o 
   8   2   9       58.76       25.79     18.25 o 
   9   2   9        3.37      -14.13     17.68 o 
  10   2   9       61.81       49.36     22.69 o 
  11   2   9       91.07      133.27     27.35 o 
  12   2   9        2.61      -22.53     25.01 o 
 -14   3   9       69.02       73.30     21.61 o 
 -13   3   9       13.71       13.79     17.28 o 
 -12   3   9       36.40       29.39     16.85 o 
 -11   3   9      288.41      301.59     30.30 o 
 -10   3   9      122.07      128.68     25.65 o 
  -9   3   9       28.07       51.86     15.37 o 
  -8   3   9      594.68      673.72     28.76 o 
  -7   3   9      576.48      662.94     38.75 o 
  -6   3   9      182.01      176.00     16.41 o 
  -5   3   9      149.18      155.79     13.10 o 
  -4   3   9     1142.10     1091.72     26.60 o 
  -3   3   9      255.53      331.69     16.04 o 
  -2   3   9      705.58      669.28     18.97 o 
  -1   3   9        0.16       -7.62      5.35 o 
   0   3   9     1307.33     1369.04     32.83 o 
   1   3   9      297.88      407.93     18.30 o 
   2   3   9      594.40      582.32     21.85 o 
   3   3   9      861.26      715.47     24.61 o 
   4   3   9     9753.12    10283.65    129.88 o 
   5   3   9      447.48      481.21     22.11 o 
   6   3   9      776.67      809.88     38.12 o 
   7   3   9       22.02      -13.77     15.37 o 
   8   3   9        8.13       10.32     20.21 o 
   9   3   9      600.70      562.83     52.39 o 
  10   3   9      779.21      758.53     45.25 o 
  11   3   9       29.92       -0.22     21.61 o 
  12   3   9       97.98      160.12     31.71 o 
 -13   4   9       49.58       49.11     23.41 o 
 -12   4   9        6.03       16.42     16.88 o 
 -11   4   9      430.75      315.26     44.74 o 
 -10   4   9        6.13        9.13     15.44 o 
  -9   4   9       13.08       11.25     13.56 o 
  -8   4   9      367.55      329.47     38.91 o 
  -7   4   9     2142.27     2239.16     53.38 o 
  -6   4   9      246.07      219.87     19.36 o 
  -5   4   9      266.59      272.26     15.96 o 
  -4   4   9      105.99      132.35     12.20 o 
  -3   4   9     2518.41     2517.63     41.02 o 
  -2   4   9      448.19      457.11     16.11 o 
  -1   4   9       36.07       47.76      7.68 o 
   0   4   9       30.54        0.79      9.54 o 
   1   4   9      390.85      352.65     18.01 o 
   2   4   9      107.16      151.86     14.59 o 
   3   4   9        4.59       18.30      9.33 o 
   4   4   9       66.18       40.33     17.46 o 
   5   4   9       45.32       15.21     15.93 o 
   6   4   9        9.01       11.09     16.81 o 
   7   4   9       92.76      131.79     25.80 o 
   8   4   9      181.42      121.80     32.94 o 
   9   4   9        8.59       11.34     21.00 o 
  10   4   9        8.99       18.62     20.21 o 
  11   4   9       55.43       35.75     24.53 o 
 -13   5   9      141.98       92.51     24.01 o 
 -12   5   9       20.26       19.16     17.87 o 
 -11   5   9      352.29      393.46     61.68 o 
 -10   5   9      109.92      124.07     31.12 o 
  -9   5   9        0.14       -1.32     13.71 o 
  -8   5   9       38.09       63.87     16.80 o 
  -7   5   9        2.49        6.86     12.53 o 
  -6   5   9       56.29       58.25     14.43 o 
  -5   5   9        0.26        9.57     10.34 o 
  -4   5   9        5.40        7.76      9.22 o 
  -3   5   9       29.30       32.44      8.33 o 
  -2   5   9       61.15       96.20     10.54 o 
  -1   5   9     1907.64     1618.57     39.00 o 
   0   5   9      823.56      907.89     29.88 o 
   1   5   9      217.40      239.19     35.23 o 
   2   5   9        0.71        1.31     11.18 o 
   3   5   9       13.62        3.94     13.18 o 
   4   5   9       29.29       24.23     15.93 o 
   5   5   9      239.26      248.94     28.34 o 
   6   5   9       47.53        3.15     18.24 o 
   7   5   9      235.15      290.61     33.06 o 
   8   5   9       90.55       61.67     24.37 o 
   9   5   9        5.80       27.45     23.25 o 
  10   5   9       41.10       43.17     27.39 o 
  11   5   9       84.87       49.62     26.93 o 
 -12   6   9      337.47      283.17     38.42 o 
 -11   6   9        1.72      -16.86     15.73 o 
 -10   6   9       68.94       49.02     18.84 o 
  -9   6   9      117.03      107.75     21.19 o 
  -8   6   9       46.29       37.75     16.18 o 
  -7   6   9      453.87      407.31     27.86 o 
  -6   6   9       13.68       10.64     12.96 o 
  -5   6   9      139.64      191.70     19.86 o 
  -4   6   9      321.99      265.25     19.98 o 
  -3   6   9      126.77      111.12     18.50 o 
  -2   6   9      177.78      180.80     21.13 o 
  -1   6   9       72.41       76.81     21.00 o 
   0   6   9       47.05       51.44     15.37 o 
   1   6   9      207.91      211.66     64.30 o 
   2   6   9       89.18      145.43     21.89 o 
   3   6   9       27.66       53.19     17.96 o 
   4   6   9      277.65      350.93     40.88 o 
   5   6   9        0.36        8.76     16.81 o 
   6   6   9       17.97       26.07     20.75 o 
   7   6   9       58.65       27.68     22.12 o 
   8   6   9       11.30        6.23     19.45 o 
   9   6   9        4.81       -1.58     22.12 o 
  10   6   9       52.68       35.81     38.50 o 
 -11   7   9        0.65      -30.52     20.34 o 
 -10   7   9       63.36        9.76     22.69 o 
  -9   7   9        6.01       -2.40     21.14 o 
  -8   7   9        0.51      -14.93     14.22 o 
  -7   7   9       63.64       94.34     19.81 o 
  -6   7   9      121.99      134.54     20.67 o 
  -5   7   9        0.06       -5.16     15.03 o 
  -4   7   9      161.04      150.19     27.39 o 
  -3   7   9       36.66       43.53     17.16 o 
  -2   7   9       16.45       12.70     21.43 o 
  -1   7   9       41.49       32.55     23.81 o 
   0   7   9      195.63      264.35     41.28 o 
   1   7   9     1253.39     1051.20     52.00 o 
   2   7   9      299.37      349.96     31.12 o 
   3   7   9      105.47      151.97     24.39 o 
   4   7   9       13.81       29.57     18.75 o 
   5   7   9       16.94       18.36     18.86 o 
   6   7   9      117.82      136.46     26.62 o 
   7   7   9        0.03        9.42     21.31 o 
   8   7   9      152.24      152.03     30.87 o 
   9   7   9      133.72      117.02     30.86 o 
  -9   8   9      196.35      163.17     33.31 o 
  -8   8   9       36.31       25.40     34.93 o 
  -7   8   9      149.14      167.33     38.50 o 
  -6   8   9      112.79      133.32     32.55 o 
  -5   8   9      110.13      122.25     34.93 o 
  -4   8   9      122.09      146.07     35.72 o 
  -3   8   9       33.13       56.36     26.99 o 
  -2   8   9      109.82      151.62     34.93 o 
  -1   8   9        7.21       17.46     23.02 o 
   0   8   9       41.78       65.09     30.17 o 
   1   8   9        0.28       37.31     24.61 o 
   2   8   9      684.37      654.12     56.36 o 
   3   8   9      222.23      211.82     27.08 o 
   4   8   9        0.08       -2.41     15.43 o 
   5   8   9      176.37      172.84     36.12 o 
   6   8   9       30.80       31.88     20.78 o 
   7   8   9       11.74       19.37     25.01 o 
  -4   9   9      263.48      250.85     44.45 o 
  -3   9   9      153.94      224.65     44.45 o 
  -2   9   9        4.77       23.81     25.40 o 
  -1   9   9      282.07      203.22     39.69 o 
   0   9   9      374.16      319.91     46.84 o 
   1   9   9       58.16       95.26     31.75 o 
   2   9   9        5.29       23.02     22.23 o 
   3   9   9        7.47       15.08     23.02 o 
   4   9   9        0.90       32.55     25.40 o 
   5   9   9        0.00       52.79     19.65 o 
  -2  10   9       45.98      118.28     36.52 o 
  -1  10   9       30.00       73.83     27.78 o 
   0  10   9      167.60      286.57     46.04 o 
   1  10   9      109.63      129.39     31.75 o 
   2  10   9       10.11       72.24     29.37 o 
 -14   0  10      122.78      107.96     38.10 o 
 -13   0  10      180.72      200.22     33.38 o 
 -12   0  10        0.93        5.20     22.62 o 
 -11   0  10     3597.51     4083.93    104.21 o 
 -10   0  10        0.08       -3.46     17.31 o 
  -9   0  10     3200.99     3155.28     99.23 o 
  -8   0  10     1021.87      968.41     42.72 o 
  -7   0  10      756.15      730.46     35.71 o 
  -6   0  10      561.03      566.53     58.35 o 
  -5   0  10        1.94       -6.17      7.04 o 
  -4   0  10     6239.12     6630.83    115.57 o 
  -3   0  10       41.13       33.34     11.23 o 
  -2   0  10     6668.56     6530.49    129.00 o 
  -1   0  10     3824.89     4105.51     75.61 o 
   0   0  10     3312.41     3445.90     65.31 o 
   1   0  10       20.36       13.15      7.62 o 
   2   0  10      127.23      137.03     13.73 o 
   3   0  10     3931.63     3901.25    131.38 o 
   4   0  10        9.09       41.77     11.75 o 
   5   0  10      204.80      235.21     20.34 o 
   6   0  10      171.58      163.80     19.55 o 
   7   0  10      340.90      365.08     25.99 o 
   8   0  10      253.49      238.87     27.12 o 
   9   0  10     1275.55     1234.71     51.60 o 
  10   0  10      708.42      734.30     61.13 o 
  11   0  10       76.33       56.36     31.75 o 
  12   0  10      194.77      207.98     43.66 o 
 -14   1  10       10.90       -2.42     22.93 o 
 -13   1  10       19.85      -12.36     14.91 o 
 -12   1  10       11.77      -13.29     11.54 o 
 -11   1  10      509.83      599.83     28.57 o 
 -10   1  10      252.17      291.77     23.16 o 
  -9   1  10      202.48      171.52     18.27 o 
  -8   1  10     1965.70     2016.07     44.16 o 
  -7   1  10      896.70      886.30     27.47 o 
  -6   1  10     1810.41     1955.77     39.91 o 
  -5   1  10       13.24       13.61      8.18 o 
  -4   1  10    12651.72    13612.26    161.91 o 
  -3   1  10        7.23       -2.13      5.32 o 
  -2   1  10    15287.30    14568.55    189.95 o 
  -1   1  10    27193.79    26789.00    242.72 o 
   0   1  10     3941.98     3719.08     48.66 o 
   1   1  10      544.10      499.07     14.96 o 
   2   1  10       16.41        8.33      7.45 o 
   3   1  10     4553.31     4945.83     60.06 o 
   4   1  10     8042.03     8859.52     95.13 o 
   5   1  10     2742.17     2905.77     44.50 o 
   6   1  10      787.79      891.86     25.90 o 
   7   1  10      228.38      236.67     35.76 o 
   8   1  10       38.89       17.52     15.11 o 
   9   1  10      211.97      166.49     21.65 o 
  10   1  10       83.80      175.97     37.48 o 
  11   1  10       41.53       28.10     21.83 o 
  12   1  10       25.46       63.51     31.75 o 
 -14   2  10       16.63       32.96     38.08 o 
 -13   2  10       38.31       27.87     17.15 o 
 -12   2  10        0.22      -24.41     16.27 o 
 -11   2  10     1516.69     1421.43     47.26 o 
 -10   2  10        1.06        0.76     11.97 o 
  -9   2  10       81.03      142.49     16.90 o 
  -8   2  10     1118.69     1033.73     31.44 o 
  -7   2  10        2.25        3.79      7.30 o 
  -6   2  10       28.54       22.04      8.19 o 
  -5   2  10      250.90      260.11     15.35 o 
  -4   2  10      296.66      301.14     14.86 o 
  -3   2  10     1643.73     1778.11     38.89 o 
  -2   2  10      616.82      661.94     19.36 o 
  -1   2  10      379.47      314.23     13.13 o 
   0   2  10     1403.17     1297.98     25.17 o 
   1   2  10       91.73       86.03      8.02 o 
   2   2  10        1.79       -4.33      3.84 o 
   3   2  10     2948.68     2766.24     39.30 o 
   4   2  10      618.57      559.42     22.96 o 
   5   2  10        0.02       -2.21      8.86 o 
   6   2  10      646.74      555.45     24.82 o 
   7   2  10       35.82       29.78     13.06 o 
   8   2  10        0.24      -13.28     13.61 o 
   9   2  10      120.36       94.47     23.58 o 
  10   2  10      133.66      158.43     28.90 o 
  11   2  10        0.60       -3.97     20.21 o 
  12   2  10        1.19      -15.53     18.69 o 
 -14   3  10       43.11       47.08     20.75 o 
 -13   3  10        5.99       17.92     18.79 o 
 -12   3  10       41.52       46.98     18.01 o 
 -11   3  10      124.13      149.62     22.66 o 
 -10   3  10       91.87      156.06     21.82 o 
  -9   3  10      111.16      107.16     23.83 o 
  -8   3  10      200.05      168.09     20.26 o 
  -7   3  10      326.59      378.31     19.68 o 
  -6   3  10       29.60       34.67     11.70 o 
  -5   3  10        0.10       -0.59      6.60 o 
  -4   3  10      687.42      669.41     21.53 o 
  -3   3  10        0.08        0.19      5.80 o 
  -2   3  10      266.54      257.50     25.75 o 
  -1   3  10     3009.83     2909.24     42.98 o 
   0   3  10     4692.85     4521.47     56.05 o 
   1   3  10     1562.06     1648.58     37.97 o 
   2   3  10      134.41      122.86     13.29 o 
   3   3  10       38.38       54.84     11.21 o 
   4   3  10      148.16      290.53     22.08 o 
   5   3  10      726.66      548.34     24.19 o 
   6   3  10      364.08      403.34     31.36 o 
   7   3  10       93.81       41.28     20.77 o 
   8   3  10      331.72      269.30     57.95 o 
   9   3  10        0.29       -5.19     18.24 o 
  10   3  10        0.24       -3.77     17.03 o 
  11   3  10       94.53       74.95     31.36 o 
  12   3  10       12.93      -19.13     21.31 o 
 -13   4  10      453.04      458.82     80.65 o 
 -12   4  10       11.01       14.96     15.68 o 
 -11   4  10       55.13      102.14     20.75 o 
 -10   4  10       94.97      128.30     20.98 o 
  -9   4  10      465.85      394.81     27.78 o 
  -8   4  10       16.10       14.41     14.75 o 
  -7   4  10        1.81      -11.39     11.85 o 
  -6   4  10       27.37       41.55     12.56 o 
  -5   4  10      289.69      317.02     16.60 o 
  -4   4  10      253.71      221.16     15.68 o 
  -3   4  10     1703.60     1623.63     34.60 o 
  -2   4  10     1182.79     1070.49     26.58 o 
  -1   4  10       51.95       65.78      8.17 o 
   0   4  10      293.46      346.48     24.61 o 
   1   4  10       53.27       38.71     10.90 o 
   2   4  10       46.26       65.03     11.86 o 
   3   4  10       59.60       31.82     10.11 o 
   4   4  10      446.49      344.01     26.62 o 
   5   4  10        7.56       -8.83     13.44 o 
   6   4  10      395.53      368.16     35.33 o 
   7   4  10       53.03       23.24     19.92 o 
   8   4  10      383.63      321.94     35.05 o 
   9   4  10        7.25       26.92     21.55 o 
  10   4  10       41.13       61.59     25.18 o 
  11   4  10      207.36      189.28     32.43 o 
 -12   5  10        3.10        7.18     16.69 o 
 -11   5  10      141.56      180.28     25.10 o 
 -10   5  10      134.15      145.57     22.87 o 
  -9   5  10       45.34       49.35     17.83 o 
  -8   5  10      196.09      219.86     23.21 o 
  -7   5  10       89.10      102.46     18.32 o 
  -6   5  10      603.15      567.25     27.01 o 
  -5   5  10      907.52      879.82     31.17 o 
  -4   5  10      166.73      210.11     15.33 o 
  -3   5  10        0.31        6.72      7.06 o 
  -2   5  10      514.19      385.98     20.46 o 
  -1   5  10       41.34       16.66      8.96 o 
   0   5  10      568.98      686.83     28.77 o 
   1   5  10       43.37       22.35      9.36 o 
   2   5  10       85.60      113.52     19.09 o 
   3   5  10      548.65      516.67     31.68 o 
   4   5  10       23.76       12.29     15.12 o 
   5   5  10      296.48      222.03     27.75 o 
   6   5  10       15.63       47.53     21.00 o 
   7   5  10       21.29       27.39     21.33 o 
   8   5  10       79.61       77.17     24.37 o 
   9   5  10      394.01      411.66     40.40 o 
  10   5  10       15.87       20.44     21.53 o 
 -12   6  10        0.61       12.55     18.75 o 
 -11   6  10       72.88      116.88     23.12 o 
 -10   6  10        9.86       -1.00     15.83 o 
  -9   6  10       77.35       95.83     20.46 o 
  -8   6  10        9.98       10.24     14.89 o 
  -7   6  10      183.45      179.07     21.91 o 
  -6   6  10      187.75      175.95     22.20 o 
  -5   6  10      261.95      283.40     23.03 o 
  -4   6  10      340.39      317.37     29.93 o 
  -3   6  10       23.66       -0.26     13.89 o 
  -2   6  10      403.54      414.66     21.78 o 
  -1   6  10      256.46      265.82     29.54 o 
   0   6  10        3.12        6.99     11.42 o 
   1   6  10      351.93      303.82     28.58 o 
   2   6  10      221.61      247.51     26.38 o 
   3   6  10       33.91       20.64     15.69 o 
   4   6  10       22.88       13.90     16.55 o 
   5   6  10       28.14       31.70     19.36 o 
   6   6  10       52.95       65.31     22.73 o 
   7   6  10      115.34      125.61     26.31 o 
   8   6  10      222.30      234.15     41.28 o 
   9   6  10       15.84       21.40     22.17 o 
  10   6  10      246.73      161.16     31.63 o 
 -10   7  10        2.08       -9.31     15.06 o 
  -9   7  10       21.21       21.16     23.51 o 
  -8   7  10        0.01      -11.76     17.25 o 
  -7   7  10       82.83      106.09     22.01 o 
  -6   7  10      325.39      356.29     34.81 o 
  -5   7  10      366.84      417.68     34.32 o 
  -4   7  10        1.03        0.89     14.24 o 
  -3   7  10      169.83      142.89     34.93 o 
  -2   7  10        5.97       -7.94     19.05 o 
  -1   7  10      249.20      289.75     44.45 o 
   0   7  10       55.10       61.13     27.78 o 
   1   7  10      190.97      182.43     38.90 o 
   2   7  10       21.75       35.86     16.55 o 
   3   7  10        7.72       27.77     17.11 o 
   4   7  10      152.54      149.91     26.99 o 
   5   7  10       97.42      141.48     35.72 o 
   6   7  10        6.90        2.91     19.55 o 
   7   7  10      119.39      131.66     28.00 o 
   8   7  10       18.64       42.64     24.68 o 
  -9   8  10      170.23      118.28     44.45 o 
  -8   8  10      122.82      105.58     38.90 o 
  -7   8  10        6.65       -0.84     34.53 o 
  -6   8  10       15.55       37.06     20.18 o 
  -5   8  10       71.97      147.65     38.90 o 
  -4   8  10       78.86       96.85     33.34 o 
  -3   8  10       39.00       27.78     25.40 o 
  -2   8  10       47.98       66.68     29.37 o 
  -1   8  10      140.27      196.87     39.69 o 
   0   8  10       51.21       87.32     31.75 o 
   1   8  10        7.89       17.46     24.61 o 
   2   8  10       47.98      111.93     34.93 o 
   3   8  10       47.04      100.70     22.26 o 
   4   8  10      161.63      183.02     34.13 o 
   5   8  10        0.37       11.34     17.86 o 
   6   8  10       27.11       58.74     22.69 o 
   7   8  10        2.21       -8.06     26.59 o 
  -5   9  10       74.07      134.16     36.52 o 
  -4   9  10        4.12       28.58     26.99 o 
  -3   9  10       48.20       89.70     34.13 o 
  -2   9  10       34.83       91.29     33.34 o 
  -1   9  10       79.73       75.41     30.17 o 
   0   9  10      137.29      169.09     38.10 o 
   1   9  10       97.56      134.16     36.52 o 
   2   9  10      204.18      192.11     40.49 o 
   3   9  10      141.40      138.13     36.52 o 
   4   9  10       31.59       65.09     30.17 o 
   5   9  10       50.54       78.59     33.34 o 
  -3  10  10        4.82       21.43     26.20 o 
  -2  10  10       16.70       46.04     27.78 o 
  -1  10  10      147.88      270.70     46.84 o 
   0  10  10       72.75      180.99     38.10 o 
   1  10  10       63.69      136.54     37.31 o 
 -14   1  11       14.68       -4.23     21.56 o 
 -13   1  11        8.17       -6.57     13.78 o 
 -12   1  11       12.45        6.00     12.67 o 
 -11   1  11       73.96       94.89     16.81 o 
 -10   1  11      288.37      290.90     27.50 o 
  -9   1  11      644.51      708.27     30.48 o 
  -8   1  11     2113.94     2085.28     48.01 o 
  -7   1  11      180.97      159.71     14.91 o 
  -6   1  11       20.47       39.35     10.43 o 
  -5   1  11       34.44       18.85     13.52 o 
  -4   1  11        0.86       -0.36      5.76 o 
  -3   1  11      202.56      139.91     11.74 o 
  -2   1  11     1479.60     1367.01     29.11 o 
  -1   1  11     4931.00     5036.86     63.37 o 
   0   1  11      481.76      424.70     14.84 o 
   1   1  11      457.93      478.53     15.25 o 
   2   1  11      348.79      300.38     12.84 o 
   3   1  11       16.67        2.70      6.46 o 
   4   1  11       22.46       27.14      8.25 o 
   5   1  11      671.77      721.43     24.98 o 
   6   1  11       69.87       78.11     15.42 o 
   7   1  11      100.56       74.67     15.42 o 
   8   1  11      226.06      234.57     25.92 o 
   9   1  11        1.55        8.50     14.16 o 
  10   1  11       92.79       65.93     28.45 o 
  11   1  11        0.22       47.63     30.96 o 
  12   1  11       19.48       15.88     27.78 o 
 -14   2  11      220.45      250.73     43.57 o 
 -13   2  11        1.47      -18.77     19.55 o 
 -12   2  11      473.57      492.62     41.83 o 
 -11   2  11      111.97      120.67     18.04 o 
 -10   2  11      333.94      359.90     28.10 o 
  -9   2  11       99.12      114.03     16.20 o 
  -8   2  11        3.83        4.48      9.34 o 
  -7   2  11      134.54      180.74     16.19 o 
  -6   2  11      159.03      167.50     18.15 o 
  -5   2  11       10.86       -4.47      5.88 o 
  -4   2  11      300.58      282.26     14.80 o 
  -3   2  11      589.28      654.49     23.91 o 
  -2   2  11     1758.64     1753.73     33.65 o 
  -1   2  11     1544.80     1409.67     28.59 o 
   0   2  11     1952.56     1930.85     33.02 o 
   1   2  11       62.47       39.24      6.49 o 
   2   2  11     2160.77     2315.81     35.86 o 
   3   2  11       64.35       54.38     11.23 o 
   4   2  11     1623.67     1629.55     39.74 o 
   5   2  11     2735.18     2483.03     51.92 o 
   6   2  11      519.23      538.80     25.17 o 
   7   2  11      419.25      351.33     25.34 o 
   8   2  11     1143.87     1195.96     49.72 o 
   9   2  11       52.00       61.01     24.61 o 
  10   2  11       51.68       21.67     21.56 o 
  11   2  11      148.21      174.16     30.86 o 
  12   2  11       10.77       16.02     28.18 o 
 -14   3  11        9.71       47.34     19.58 o 
 -13   3  11       43.23       49.95     18.65 o 
 -12   3  11       27.40       26.62     16.54 o 
 -11   3  11      479.49      440.30     30.43 o 
 -10   3  11      276.01      224.25     34.13 o 
  -9   3  11     1269.14     1280.03     42.61 o 
  -8   3  11       16.14       19.63     14.90 o 
  -7   3  11     1122.45     1133.53     32.24 o 
  -6   3  11     2728.08     2621.19     57.84 o 
  -5   3  11     1037.38     1139.79     30.12 o 
  -4   3  11       11.14        0.54      6.33 o 
  -3   3  11     1383.37     1212.63     28.67 o 
  -2   3  11      411.36      364.54     17.39 o 
  -1   3  11     1489.93     1420.95     28.86 o 
   0   3  11      743.61      651.11     22.34 o 
   1   3  11      498.85      506.50     21.77 o 
   2   3  11      320.70      362.89     19.13 o 
   3   3  11      412.00      419.67     21.02 o 
   4   3  11      109.85      125.99     14.82 o 
   5   3  11      469.93      455.32     22.89 o 
   6   3  11       38.61       19.34     15.93 o 
   7   3  11       57.99       32.55     19.09 o 
   8   3  11       22.05       16.79     19.06 o 
   9   3  11       94.19       51.46     45.25 o 
  10   3  11      145.84      189.91     30.50 o 
  11   3  11       11.25       31.46     22.43 o 
 -13   4  11        1.74        3.16     23.39 o 
 -12   4  11      111.02      119.66     22.85 o 
 -11   4  11        0.74       14.03     15.52 o 
 -10   4  11        0.05       -1.64     14.77 o 
  -9   4  11      203.23      236.34     24.71 o 
  -8   4  11     1130.70     1209.37     41.38 o 
  -7   4  11       52.20       84.06     15.99 o 
  -6   4  11        7.01       14.12      9.02 o 
  -5   4  11      103.02       90.10     11.91 o 
  -4   4  11        9.85       -2.10      6.46 o 
  -3   4  11       80.31       76.25     10.07 o 
  -2   4  11      612.90      561.93     18.44 o 
  -1   4  11        4.99        3.00      7.72 o 
   0   4  11     1101.90     1193.60     34.49 o 
   1   4  11      123.85      162.84     15.80 o 
   2   4  11     1492.27     1517.73     38.93 o 
   3   4  11      299.64      320.37     19.58 o 
   4   4  11       23.21        8.12     13.11 o 
   5   4  11       32.12       18.72     22.23 o 
   6   4  11       70.66       44.81     32.55 o 
   7   4  11        3.97        4.99     18.75 o 
   8   4  11        3.76       18.86     19.92 o 
   9   4  11        1.62      -13.32     18.18 o 
  10   4  11        2.42        0.45     28.18 o 
  11   4  11        0.99      -19.15     29.37 o 
 -12   5  11       24.53        3.06     16.51 o 
 -11   5  11      156.36      134.32     23.32 o 
 -10   5  11        7.57        4.30     14.97 o 
  -9   5  11       97.07       84.33     19.24 o 
  -8   5  11      249.93      305.29     30.23 o 
  -7   5  11        0.04       -0.78     12.22 o 
  -6   5  11       91.32      117.54     21.53 o 
  -5   5  11       29.49       37.42     12.37 o 
  -4   5  11     1109.89     1126.23     29.23 o 
  -3   5  11       36.00       22.14     10.21 o 
  -2   5  11       70.66       51.36     11.98 o 
  -1   5  11      199.81      215.56     17.61 o 
   0   5  11       26.00        5.05      8.72 o 
   1   5  11        1.27        6.12     11.50 o 
   2   5  11        1.03        6.20     11.75 o 
   3   5  11      495.77      409.65     29.47 o 
   4   5  11      627.44      604.19     35.00 o 
   5   5  11       94.92      111.91     23.29 o 
   6   5  11      902.16      853.12     44.50 o 
   7   5  11        1.00      -13.02     17.52 o 
   8   5  11       27.65       28.91     21.24 o 
   9   5  11       68.76       76.03     32.15 o 
  10   5  11       14.96       14.01     29.77 o 
 -11   6  11       84.51       74.94     20.82 o 
 -10   6  11       52.84       61.96     19.62 o 
  -9   6  11        8.06       -1.31     15.08 o 
  -8   6  11      433.87      459.47     30.13 o 
  -7   6  11       72.18       82.10     18.30 o 
  -6   6  11      360.00      382.98     25.54 o 
  -5   6  11      172.94      161.04     24.86 o 
  -4   6  11      226.49      265.06     38.50 o 
  -3   6  11      230.69      245.79     33.34 o 
  -2   6  11      101.61      110.22     15.10 o 
  -1   6  11      422.10      401.11     28.24 o 
   0   6  11      525.77      518.98     31.86 o 
   1   6  11       66.03       61.52     16.59 o 
   2   6  11      116.29      116.60     21.33 o 
   3   6  11      263.70      222.40     63.90 o 
   4   6  11       12.75        2.38     14.88 o 
   5   6  11       82.39       55.66     21.31 o 
   6   6  11       17.29       35.33     20.77 o 
   7   6  11      152.07      171.63     30.03 o 
   8   6  11       63.65       60.94     24.68 o 
   9   6  11       34.54       43.94     23.46 o 
 -10   7  11       34.54       29.68     21.26 o 
  -9   7  11        1.38        1.52     19.82 o 
  -8   7  11       76.64       61.95     19.45 o 
  -7   7  11     1081.06      995.67     51.04 o 
  -6   7  11      238.58      260.14     31.30 o 
  -5   7  11      207.17      194.95     53.58 o 
  -4   7  11      221.55      214.26     28.00 o 
  -3   7  11      414.35      356.43     47.63 o 
  -2   7  11      100.13       90.50     31.75 o 
  -1   7  11       16.96       25.40     23.81 o 
   0   7  11      395.86      468.01     32.27 o 
   1   7  11      164.00      162.37     23.81 o 
   2   7  11      368.96      394.01     43.26 o 
   3   7  11       56.97       61.95     20.00 o 
   4   7  11       88.33      122.15     24.30 o 
   5   7  11       93.68       89.32     23.85 o 
   6   7  11        0.28       -9.29     16.59 o 
   7   7  11       65.42       53.37     22.93 o 
   8   7  11        7.78       13.75     19.36 o 
  -9   8  11        0.53      -23.81     31.75 o 
  -8   8  11       32.12       30.78     36.91 o 
  -7   8  11        6.35       23.39     21.04 o 
  -6   8  11        9.46        7.94     19.09 o 
  -5   8  11      134.79      131.78     36.52 o 
  -4   8  11      409.10      400.89     53.98 o 
  -3   8  11       28.73       18.26     23.02 o 
  -2   8  11      190.92      173.06     38.10 o 
  -1   8  11       14.30       21.43     24.61 o 
   0   8  11       78.38      103.99     33.34 o 
   1   8  11      452.34      249.26     43.66 o 
   2   8  11      341.19      432.64     54.77 o 
   3   8  11       95.46      127.12     24.06 o 
   4   8  11        1.40       19.05     15.72 o 
   5   8  11        6.76       25.11     18.24 o 
   6   8  11        6.34       30.82     19.31 o 
   7   8  11        7.28       38.65     34.13 o 
  -6   9  11        0.01       48.42     28.58 o 
  -5   9  11        8.61       46.84     28.58 o 
  -4   9  11      116.58       88.91     34.93 o 
  -3   9  11        5.07       24.61     27.78 o 
  -2   9  11      168.03      196.08     42.07 o 
  -1   9  11        5.33       22.23     23.02 o 
   0   9  11       81.39      123.04     34.93 o 
   1   9  11        9.38       69.86     28.58 o 
   2   9  11       66.12       85.73     31.75 o 
   3   9  11        5.37       50.81     25.40 o 
   4   9  11       92.29       92.08     32.55 o 
 -14   0  12        2.86       39.98     25.35 o 
 -13   0  12       87.46       63.24     31.75 o 
 -12   0  12       14.78      -12.84     25.80 o 
 -11   0  12      844.28      755.39     54.77 o 
 -10   0  12     2124.29     2185.89     73.24 o 
  -9   0  12     1643.28     1763.71     63.63 o 
  -8   0  12     1846.71     1741.00     60.75 o 
  -7   0  12      307.76      319.15     30.96 o 
  -6   0  12      186.80      181.55     21.31 o 
  -5   0  12      383.91      365.16     34.93 o 
  -4   0  12     6180.87     6099.60    137.33 o 
  -3   0  12      194.54      187.11     35.72 o 
  -2   0  12     6718.57     7866.82    154.40 o 
  -1   0  12     1447.05     1441.83     42.12 o 
   0   0  12      773.66      644.65     26.70 o 
   1   0  12    12735.52    12325.31    177.31 o 
   2   0  12     1923.29     2006.59     49.40 o 
   3   0  12        5.43       -4.30      7.78 o 
   4   0  12     1599.40     1404.98     41.96 o 
   5   0  12      976.45     1079.54     38.14 o 
   6   0  12      275.78      313.56     37.31 o 
   7   0  12     1019.65      824.31     37.30 o 
   8   0  12        0.39       11.11     23.02 o 
   9   0  12       67.29       51.60     28.58 o 
  10   0  12        3.91       21.43     26.99 o 
  11   0  12       16.26       52.39     27.78 o 
 -14   1  12       11.71       16.77     22.37 o 
 -13   1  12      226.60      294.92     26.96 o 
 -12   1  12       20.67        7.04     13.71 o 
 -11   1  12      119.33      164.13     21.31 o 
 -10   1  12      305.97      329.83     24.43 o 
  -9   1  12     6721.81     6556.17     95.64 o 
  -8   1  12      416.47      368.87     24.18 o 
  -7   1  12     1392.92     1399.74     36.20 o 
  -6   1  12        1.75       -2.05      7.60 o 
  -5   1  12       10.99        9.57      6.83 o 
  -4   1  12      783.14      815.50     24.86 o 
  -3   1  12      116.65      162.46     12.81 o 
  -2   1  12     1436.67     1525.88     31.74 o 
  -1   1  12      176.39      168.05     11.99 o 
   0   1  12      321.99      295.99     13.35 o 
   1   1  12        0.05       -4.82      5.63 o 
   2   1  12      356.70      320.56     14.03 o 
   3   1  12      149.90      127.47     10.76 o 
   4   1  12      100.88      134.14     11.38 o 
   5   1  12      397.38      404.24     21.21 o 
   6   1  12      351.65      315.80     32.52 o 
   7   1  12      259.60      270.03     22.96 o 
   8   1  12       21.64       17.27     13.96 o 
   9   1  12       19.13       41.09     15.95 o 
  10   1  12        2.86        5.65     17.86 o 
  11   1  12       67.70      123.04     37.31 o 
  12   1  12       41.59      107.17     37.31 o 
 -14   2  12        1.64       19.44     31.53 o 
 -13   2  12        8.88        0.97     19.78 o 
 -12   2  12       61.53       46.65     23.25 o 
 -11   2  12        4.06        2.07     13.84 o 
 -10   2  12      739.54      773.81     31.26 o 
  -9   2  12       37.71       53.86     14.28 o 
  -8   2  12       86.55      111.54     15.66 o 
  -7   2  12       11.60       -1.74      8.62 o 
  -6   2  12       73.08       98.25     15.08 o 
  -5   2  12       18.34        9.20      7.51 o 
  -4   2  12     1177.44     1199.67     30.04 o 
  -3   2  12      149.38      181.27     15.35 o 
  -2   2  12       29.88       89.71     10.05 o 
  -1   2  12        0.44       -7.02      4.68 o 
   0   2  12      203.06      218.51     15.30 o 
   1   2  12       59.93       72.19      8.63 o 
   2   2  12     1784.10     1850.21     50.12 o 
   3   2  12       88.71       88.16     14.23 o 
   4   2  12      119.66      107.58     14.03 o 
   5   2  12      170.64      149.15     16.53 o 
   6   2  12       77.11       53.94     14.27 o 
   7   2  12        0.75      -12.03     10.96 o 
   8   2  12        6.07       -4.08     16.55 o 
   9   2  12       12.98       31.59     20.44 o 
  10   2  12       56.96       61.36     29.77 o 
  11   2  12       10.20       20.21     19.78 o 
 -13   3  12        5.28       30.36     18.38 o 
 -12   3  12      272.74      296.84     29.27 o 
 -11   3  12       55.66       30.92     21.87 o 
 -10   3  12       83.05      112.34     32.55 o 
  -9   3  12     1593.33     1429.16     40.46 o 
  -8   3  12      273.14      335.03     22.48 o 
  -7   3  12      405.49      437.84     21.60 o 
  -6   3  12        6.78        5.78      8.24 o 
  -5   3  12       14.02        0.11      6.90 o 
  -4   3  12      345.60      322.89     19.88 o 
  -3   3  12      393.38      350.42     16.44 o 
  -2   3  12      375.46      374.71     18.11 o 
  -1   3  12        5.54        3.54      5.70 o 
   0   3  12       98.73       99.41     13.24 o 
   1   3  12      151.01      188.22     16.91 o 
   2   3  12       69.26      111.80     13.89 o 
   3   3  12      115.98       49.92     11.40 o 
   4   3  12      130.57       60.84     12.71 o 
   5   3  12       43.02       72.80     14.15 o 
   6   3  12       18.69       19.82     17.37 o 
   7   3  12      581.65      534.98     35.71 o 
   8   3  12       11.78       22.31     21.04 o 
   9   3  12      618.11      629.78     41.44 o 
  10   3  12      620.08      563.62     56.36 o 
  11   3  12      103.15      118.63     29.37 o 
 -13   4  12        3.80       17.15     22.34 o 
 -12   4  12       14.41       10.99     28.47 o 
 -11   4  12       16.11       -3.65     17.33 o 
 -10   4  12      137.23      135.21     22.22 o 
  -9   4  12       39.09       53.81     21.10 o 
  -8   4  12      133.65      131.22     32.31 o 
  -7   4  12     1893.97     1767.30     78.59 o 
  -6   4  12        0.03      -10.46      8.84 o 
  -5   4  12     1079.54     1102.56     47.32 o 
  -4   4  12      190.62      195.07     22.13 o 
  -3   4  12       80.71       81.29     13.35 o 
  -2   4  12     1982.35     1883.28     45.52 o 
  -1   4  12      619.68      575.49     57.16 o 
   0   4  12       89.14      126.39     15.25 o 
   1   4  12     1448.91     1405.03     38.54 o 
   2   4  12      766.36      663.14     26.51 o 
   3   4  12       70.02      117.78     14.95 o 
   4   4  12      967.86      850.67     40.06 o 
   5   4  12      139.73      176.83     26.20 o 
   6   4  12      146.57      193.30     27.50 o 
   7   4  12      225.42      201.58     29.17 o 
   8   4  12        1.92      -20.79     26.99 o 
   9   4  12       85.82       82.29     24.53 o 
  10   4  12      132.50      136.82     27.78 o 
 -12   5  12       35.20       21.59     17.83 o 
 -11   5  12       49.82       31.29     18.12 o 
 -10   5  12        2.86       16.06     14.75 o 
  -9   5  12        2.33       -9.56     15.91 o 
  -8   5  12     1581.70     1509.99     48.08 o 
  -7   5  12      474.71      462.11     27.39 o 
  -6   5  12      200.13      273.24     24.92 o 
  -5   5  12      193.92      197.29     19.23 o 
  -4   5  12      863.81      777.33     24.92 o 
  -3   5  12       17.99       19.55     10.80 o 
  -2   5  12      149.49      178.19     20.30 o 
  -1   5  12      121.27      113.43     14.75 o 
   0   5  12       19.54       40.11     11.14 o 
   1   5  12       71.80       74.78     17.40 o 
   2   5  12       25.95       39.29     15.99 o 
   3   5  12       14.19       31.00     15.43 o 
   4   5  12      797.80      626.39     37.00 o 
   5   5  12      112.68      116.55     23.81 o 
   6   5  12        2.74       22.63     18.24 o 
   7   5  12        1.46       12.07     17.68 o 
   8   5  12      143.12      120.93     32.15 o 
   9   5  12      399.89      373.40     40.88 o 
  10   5  12      324.26      257.48     72.64 o 
 -11   6  12       29.82       24.37     18.68 o 
 -10   6  12       24.09       28.53     18.04 o 
  -9   6  12        9.71       21.50     16.58 o 
  -8   6  12       43.49       82.69     19.04 o 
  -7   6  12        2.80       21.74     15.48 o 
  -6   6  12        1.43        7.84     13.05 o 
  -5   6  12      165.89      146.31     24.62 o 
  -4   6  12      319.46      334.04     31.53 o 
  -3   6  12     1114.43     1052.80     45.62 o 
  -2   6  12      624.02      566.64     26.58 o 
  -1   6  12      125.47      180.39     23.85 o 
   0   6  12      116.80      131.23     21.31 o 
   1   6  12       72.92      115.46     20.75 o 
   2   6  12        1.48        4.58     14.47 o 
   3   6  12      151.11      132.86     50.01 o 
   4   6  12      472.78      455.03     33.96 o 
   5   6  12      615.99      575.46     38.68 o 
   6   6  12       62.70       59.20     21.47 o 
   7   6  12       22.70       31.41     22.23 o 
   8   6  12       65.15      105.01     28.00 o 
   9   6  12       22.50       30.89     22.93 o 
 -10   7  12        0.79       -1.52     16.45 o 
  -9   7  12       27.24       35.52     21.28 o 
  -8   7  12        9.55       15.78     20.68 o 
  -7   7  12       15.07       37.71     21.81 o 
  -6   7  12       27.97        9.29     37.31 o 
  -5   7  12      373.91      394.94    113.91 o 
  -4   7  12       16.26       32.30     18.18 o 
  -3   7  12      408.52      431.05     46.84 o 
  -2   7  12      115.66       81.76     30.17 o 
  -1   7  12      676.78      612.05     53.98 o 
   0   7  12      452.39      472.61     35.09 o 
   1   7  12       36.79       54.69     22.23 o 
   2   7  12       97.67      123.36     22.69 o 
   3   7  12      323.36      404.51     35.87 o 
   4   7  12       58.40       76.06     21.34 o 
   5   7  12      156.85      210.60     29.69 o 
   6   7  12       37.83       61.12     26.59 o 
   7   7  12      142.48      173.61     29.93 o 
   8   7  12      103.52      146.88     29.61 o 
  -8   8  12       31.99       72.58     53.19 o 
  -7   8  12      274.43      293.92     36.51 o 
  -6   8  12       25.92        2.51     17.94 o 
  -5   8  12      190.41      232.59     46.04 o 
  -4   8  12      104.35      130.98     38.10 o 
  -3   8  12      335.77      300.86     51.60 o 
  -2   8  12        0.52       17.46     23.02 o 
  -1   8  12        5.82       33.34     26.99 o 
   0   8  12       64.84       68.27     31.75 o 
   1   8  12       50.32       61.92     30.17 o 
   2   8  12      639.93      505.67     53.19 o 
   3   8  12       85.16      105.82     35.33 o 
   4   8  12       31.28       51.70     25.01 o 
   5   8  12       68.57       96.00     23.58 o 
   6   8  12       25.32       65.72     25.40 o 
  -6   9  12        1.66       61.92     30.96 o 
  -5   9  12       31.89       65.09     28.58 o 
  -4   9  12        0.06       10.32     25.40 o 
  -3   9  12       17.47       35.72     27.78 o 
  -2   9  12        2.54       19.85     26.20 o 
  -1   9  12       37.20       41.28     26.20 o 
   0   9  12        5.47       84.15     32.55 o 
   1   9  12        1.17       47.63     26.20 o 
   2   9  12       16.18       54.77     26.99 o 
   3   9  12        1.29       38.10     25.40 o 
   4   9  12       58.66      130.98     38.10 o 
 -14   1  13        9.91        0.79     22.45 o 
 -13   1  13        1.82        7.03     18.10 o 
 -12   1  13       68.57       53.70     16.22 o 
 -11   1  13        0.05       -7.57     10.99 o 
 -10   1  13      457.51      479.10     26.64 o 
  -9   1  13      111.54      112.80     17.63 o 
  -8   1  13      113.71      184.11     18.56 o 
  -7   1  13      418.26      406.92     23.81 o 
  -6   1  13      155.32      151.70     18.32 o 
  -5   1  13      434.84      454.63     23.21 o 
  -4   1  13       39.06       23.34      8.00 o 
  -3   1  13     1751.47     1795.95     36.92 o 
  -2   1  13       95.98       91.70     10.22 o 
  -1   1  13      785.50      833.35     23.13 o 
   0   1  13     2039.44     2044.65     36.90 o 
   1   1  13      784.46      775.00     21.40 o 
   2   1  13        0.18       -7.06      4.71 o 
   3   1  13       71.80       53.21      8.41 o 
   4   1  13        9.79       -2.60      7.72 o 
   5   1  13      191.58      210.28     21.54 o 
   6   1  13      962.40      893.03     33.11 o 
   7   1  13       59.52      102.83     24.24 o 
   8   1  13      782.78      775.01     33.44 o 
   9   1  13      240.01      240.49     69.86 o 
  10   1  13       19.72       26.20     24.61 o 
  11   1  13       22.43       61.92     28.58 o 
 -14   2  13      234.37      286.83     40.79 o 
 -13   2  13      256.42      211.24     46.44 o 
 -12   2  13       22.50       10.08     22.96 o 
 -11   2  13        5.07        0.81     11.76 o 
 -10   2  13      561.99      663.12     30.60 o 
  -9   2  13        6.42       39.67     13.68 o 
  -8   2  13     6318.11     6052.68     89.44 o 
  -7   2  13       78.12       95.35     23.83 o 
  -6   2  13      192.33      186.71     16.44 o 
  -5   2  13      313.94      322.55     18.45 o 
  -4   2  13     1202.33     1138.49     34.30 o 
  -3   2  13      379.09      451.66     18.72 o 
  -2   2  13      114.52       85.65     10.22 o 
  -1   2  13       22.43       10.20      6.24 o 
   0   2  13     3345.09     3253.42     49.04 o 
   1   2  13      907.19      849.81     21.94 o 
   2   2  13       59.41       74.86     12.32 o 
   3   2  13        0.08       -8.51      7.46 o 
   4   2  13      514.07      478.72     36.29 o 
   5   2  13        2.53       -7.75      9.84 o 
   6   2  13       49.06       44.35     14.11 o 
   7   2  13       68.07       55.97     15.32 o 
   8   2  13        1.45        0.95     22.23 o 
   9   2  13       85.16      107.50     24.61 o 
  10   2  13       42.26       57.12     23.25 o 
  11   2  13       74.58      109.55     38.90 o 
 -13   3  13       13.80       34.22     25.24 o 
 -12   3  13        0.81       18.59     15.07 o 
 -11   3  13        3.36      -10.68     16.25 o 
 -10   3  13     1029.20     1119.32     60.73 o 
  -9   3  13        4.29       24.53     12.81 o 
  -8   3  13      886.36      902.08     31.79 o 
  -7   3  13       70.87       94.92     17.67 o 
  -6   3  13      358.61      355.34     19.92 o 
  -5   3  13      324.74      331.68     18.76 o 
  -4   3  13      326.87      324.47     23.77 o 
  -3   3  13      155.37      141.19     14.71 o 
  -2   3  13        1.08       14.45      7.03 o 
  -1   3  13      671.20      697.81     21.54 o 
   0   3  13     2303.85     2151.09     48.84 o 
   1   3  13     2127.18     2132.46     48.53 o 
   2   3  13      919.70      969.70     32.16 o 
   3   3  13      557.26      547.44     24.94 o 
   4   3  13     2182.73     1913.54     51.74 o 
   5   3  13       19.18       23.69     11.86 o 
   6   3  13      348.26      308.55     65.89 o 
   7   3  13        0.08       18.63     17.94 o 
   8   3  13      299.85      396.29     37.32 o 
   9   3  13       33.40       49.82     36.52 o 
  10   3  13        9.70       24.01     20.21 o 
  11   3  13       79.93      122.65     53.19 o 
 -13   4  13        3.61       40.45     27.50 o 
 -12   4  13      209.06      242.72     38.03 o 
 -11   4  13       92.49      103.95     21.29 o 
 -10   4  13      394.23      452.44     33.01 o 
  -9   4  13     1275.10     1226.38     44.79 o 
  -8   4  13        4.77       22.24     18.65 o 
  -7   4  13      605.19      656.14     40.31 o 
  -6   4  13     1218.65     1170.13     40.02 o 
  -5   4  13      156.16      150.65     17.84 o 
  -4   4  13      448.51      484.45     24.99 o 
  -3   4  13       11.52        6.15      9.27 o 
  -2   4  13       21.49       29.55     10.84 o 
  -1   4  13      390.49      360.01     26.10 o 
   0   4  13        8.21        7.15      9.38 o 
   1   4  13      125.06      153.90     16.81 o 
   2   4  13       40.35       24.53     11.07 o 
   3   4  13       60.19       36.34     12.31 o 
   4   4  13      115.87      156.66     23.29 o 
   5   4  13      577.80      510.61     34.49 o 
   6   4  13        2.00      -19.31     12.87 o 
   7   4  13      431.77      402.32     37.30 o 
   8   4  13       31.83       26.80     21.83 o 
   9   4  13       12.17       24.12     32.94 o 
  10   4  13        1.44       17.78     21.31 o 
 -12   5  13        1.49       22.32     18.19 o 
 -11   5  13       34.86       43.19     18.51 o 
 -10   5  13      111.18       94.81     20.37 o 
  -9   5  13      292.17      326.80     34.12 o 
  -8   5  13       62.18       81.16     28.86 o 
  -7   5  13       21.71       28.31     14.30 o 
  -6   5  13      849.59      880.31     34.00 o 
  -5   5  13        8.94       16.04     11.44 o 
  -4   5  13     1446.64     1338.01     41.42 o 
  -3   5  13       22.73       25.96     11.60 o 
  -2   5  13      187.63      183.17     18.84 o 
  -1   5  13      249.34      249.15     24.73 o 
   0   5  13      107.16      162.13     17.06 o 
   1   5  13     1292.67     1188.38     47.99 o 
   2   5  13      405.04      392.12     29.47 o 
   3   5  13      251.61      331.01     31.15 o 
   4   5  13       90.96       75.71     20.75 o 
   5   5  13       10.70       20.77     17.06 o 
   6   5  13      173.97      201.23     28.90 o 
   7   5  13       52.36       37.90     33.74 o 
   8   5  13       90.81       38.80     19.09 o 
   9   5  13      153.43      163.81     30.59 o 
 -11   6  13       20.48       35.69     18.46 o 
 -10   6  13      128.68       94.19     22.11 o 
  -9   6  13      660.47      658.85     35.31 o 
  -8   6  13      138.91      202.14     24.86 o 
  -7   6  13      387.46      361.40     37.10 o 
  -6   6  13      419.91      387.69     67.08 o 
  -5   6  13      734.97      686.14     41.28 o 
  -4   6  13      406.92      455.41     32.99 o 
  -3   6  13       41.59       49.17     18.80 o 
  -2   6  13      638.01      605.88     28.62 o 
  -1   6  13        1.02       -2.35     13.18 o 
   0   6  13       74.28      100.39     47.23 o 
   1   6  13        7.96       16.27     13.54 o 
   2   6  13        2.26        6.37     14.80 o 
   3   6  13      310.53      351.52     72.64 o 
   4   6  13       23.60       46.44     19.09 o 
   5   6  13      444.74      466.35     36.73 o 
   6   6  13        0.00       16.77     18.18 o 
   7   6  13      165.61      184.30     41.28 o 
   8   6  13        7.64       28.27     20.44 o 
 -10   7  13        0.23        4.72     26.00 o 
  -9   7  13        4.98        7.44     24.21 o 
  -8   7  13        0.62        8.71     21.83 o 
  -7   7  13       23.33       14.91     20.56 o 
  -6   7  13       44.77       86.90     23.85 o 
  -5   7  13      122.94      120.13     25.75 o 
  -4   7  13      143.15      147.05     24.39 o 
  -3   7  13      221.22      236.56     43.66 o 
  -2   7  13      530.62      538.22     53.19 o 
  -1   7  13       12.32       23.02     26.20 o 
   0   7  13       46.11       66.03     18.99 o 
   1   7  13       37.99       77.53     19.64 o 
   2   7  13      116.89      168.28     25.82 o 
   3   7  13      547.58      620.83     39.50 o 
   4   7  13      379.00      442.78     37.81 o 
   5   7  13       10.05       39.80     19.36 o 
   6   7  13       25.10       92.53     41.68 o 
   7   7  13        1.46       11.87     26.59 o 
  -8   8  13        2.28       19.54     57.16 o 
  -7   8  13        0.22       13.89     20.78 o 
  -6   8  13       31.98       35.89     20.44 o 
  -5   8  13      335.67      361.19     54.77 o 
  -4   8  13        0.08       14.29     27.78 o 
  -3   8  13       14.63       31.75     28.58 o 
  -2   8  13        1.65       20.64     26.99 o 
  -1   8  13      214.31      233.39     44.45 o 
   0   8  13      217.41      135.75     37.31 o 
   1   8  13        0.04       29.37     23.81 o 
   2   8  13        3.01       48.97     28.18 o 
   3   8  13      189.68      145.68     24.75 o 
   4   8  13       34.16       91.33     22.43 o 
   5   8  13        4.46       46.22     17.86 o 
  -5   9  13        4.80       51.60     29.37 o 
  -4   9  13       59.51       84.94     34.13 o 
  -3   9  13      127.47      158.77     42.87 o 
  -2   9  13        0.60        0.00     22.23 o 
  -1   9  13       42.46       86.53     34.13 o 
   0   9  13       20.47       41.28     23.02 o 
   1   9  13       63.15       95.26     34.13 o 
   2   9  13      115.87      219.10     45.25 o 
   3   9  13       26.89       50.01     26.20 o 
 -14   0  14      265.65      350.38     42.47 o 
 -13   0  14       59.64       46.37     24.62 o 
 -12   0  14      671.57      594.86     45.40 o 
 -11   0  14     1645.54     1645.42    127.01 o 
 -10   0  14      127.02      152.26     27.42 o 
  -9   0  14      462.88      384.48     73.03 o 
  -8   0  14       11.75       15.14     16.73 o 
  -7   0  14        6.72       12.95     14.31 o 
  -6   0  14      868.18      812.09     56.36 o 
  -5   0  14     1997.01     1963.07     60.59 o 
  -4   0  14      798.87      702.53     34.49 o 
  -3   0  14     1078.59     1002.68     40.09 o 
  -2   0  14      484.10      472.98     26.22 o 
  -1   0  14     1225.59     1121.58     39.21 o 
   0   0  14      382.54      367.12     22.51 o 
   1   0  14      703.95      701.83     29.90 o 
   2   0  14       79.97       75.10     13.21 o 
   3   0  14        4.81        3.15     11.51 o 
   4   0  14      235.46      266.72     20.85 o 
   5   0  14      275.24      272.21     29.37 o 
   6   0  14       13.66        7.94     19.05 o 
   7   0  14      414.83      454.07     47.63 o 
   8   0  14      128.95      153.21     36.52 o 
   9   0  14       36.46       65.09     30.17 o 
  10   0  14      489.90      565.21     56.36 o 
  11   0  14      518.02      646.97     61.13 o 
 -14   1  14        0.47        5.82     18.94 o 
 -13   1  14       51.63       59.81     18.63 o 
 -12   1  14       19.21       13.00     13.81 o 
 -11   1  14      164.50      199.27     21.60 o 
 -10   1  14        9.05       -1.32     11.70 o 
  -9   1  14      665.72      614.89     28.43 o 
  -8   1  14      452.50      475.36     29.22 o 
  -7   1  14      598.60      603.55     25.74 o 
  -6   1  14     1538.23     1427.57     42.90 o 
  -5   1  14     3104.79     3232.35     65.34 o 
  -4   1  14      363.11      313.79     18.61 o 
  -3   1  14      885.52     1090.40     29.08 o 
  -2   1  14      421.04      484.16     19.07 o 
  -1   1  14     3915.82     3935.81     57.92 o 
   0   1  14      259.36      217.38     17.07 o 
   1   1  14        1.11        0.77      5.63 o 
   2   1  14      831.72      858.35     23.16 o 
   3   1  14      401.62      322.15     14.87 o 
   4   1  14       15.80       16.61     11.43 o 
   5   1  14      330.23      289.28     21.01 o 
   6   1  14      160.96      111.47     17.18 o 
   7   1  14       19.60        7.10     12.57 o 
   8   1  14      256.66      348.92     55.57 o 
   9   1  14       38.24       55.25     20.24 o 
  10   1  14       90.37      166.70     39.69 o 
  11   1  14        2.88       74.62     30.96 o 
 -13   2  14        7.86       24.80     23.26 o 
 -12   2  14       47.91       52.58     20.40 o 
 -11   2  14      673.50      644.76     44.34 o 
 -10   2  14       22.90       14.44     12.34 o 
  -9   2  14     2632.47     2678.47     57.63 o 
  -8   2  14      147.66      128.71     17.70 o 
  -7   2  14      802.99      810.69     35.11 o 
  -6   2  14     1310.60     1261.65     35.41 o 
  -5   2  14       67.78       57.05     11.11 o 
  -4   2  14        0.45       -9.84      6.56 o 
  -3   2  14       57.29       76.14     10.77 o 
  -2   2  14        1.15        1.72      6.20 o 
  -1   2  14       67.79       64.03      9.34 o 
   0   2  14      719.93      645.39     20.64 o 
   1   2  14     1134.69     1034.50     33.08 o 
   2   2  14       48.58       52.58     11.85 o 
   3   2  14       35.53       26.07     10.68 o 
   4   2  14       24.89       12.74     10.46 o 
   5   2  14      565.86      462.08     24.73 o 
   6   2  14       20.30       10.66     12.06 o 
   7   2  14       69.32       42.58     14.93 o 
   8   2  14       54.10       26.66     23.02 o 
   9   2  14      160.06      171.81     28.90 o 
  10   2  14        7.45       58.74     30.96 o 
  11   2  14        5.81       56.36     30.17 o 
 -13   3  14        3.77        9.60     16.36 o 
 -12   3  14       93.51      104.17     28.42 o 
 -11   3  14       46.79       67.74     24.41 o 
 -10   3  14       50.01       30.20     16.85 o 
  -9   3  14       19.88       39.24     13.81 o 
  -8   3  14       96.33      117.02     16.97 o 
  -7   3  14      137.73      178.69     21.63 o 
  -6   3  14      653.45      738.95     27.85 o 
  -5   3  14      634.78      554.14     23.08 o 
  -4   3  14      199.95      164.61     15.11 o 
  -3   3  14     4943.49     4890.99     80.51 o 
  -2   3  14     2991.29     2959.05     50.30 o 
  -1   3  14      270.00      284.28     26.22 o 
   0   3  14        0.21        5.05      8.68 o 
   1   3  14      470.85      540.22     24.82 o 
   2   3  14      602.19      578.06     26.07 o 
   3   3  14      608.39      591.43     26.58 o 
   4   3  14        0.04       10.24     10.57 o 
   5   3  14        0.85        0.66     11.04 o 
   6   3  14       40.33       20.01     17.94 o 
   7   3  14      219.18      232.46     29.43 o 
   8   3  14       75.20       51.26     22.43 o 
   9   3  14        0.04        4.48     19.85 o 
  10   3  14        1.87       -0.73     20.24 o 
 -12   4  14       88.46      102.83     22.01 o 
 -11   4  14       42.70       45.76     17.13 o 
 -10   4  14      208.05      223.95     25.96 o 
  -9   4  14      462.35      549.79     42.92 o 
  -8   4  14      155.31      219.94     30.50 o 
  -7   4  14      416.23      416.71     46.04 o 
  -6   4  14     1075.16     1048.83     39.13 o 
  -5   4  14       64.14       50.53     11.86 o 
  -4   4  14       48.48       61.41     11.91 o 
  -3   4  14       80.61      108.95     15.73 o 
  -2   4  14     1360.22     1370.00     50.80 o 
  -1   4  14        5.71        0.35     11.50 o 
   0   4  14        4.55       -0.03      8.83 o 
   1   4  14       11.51       16.42     10.95 o 
   2   4  14       13.08       27.69     11.53 o 
   3   4  14      391.14      322.61     34.53 o 
   4   4  14       13.67       36.50     17.11 o 
   5   4  14        3.45       21.83     17.29 o 
   6   4  14      226.34      175.19     30.17 o 
   7   4  14        4.24       13.38     17.68 o 
   8   4  14      320.31      283.44     62.71 o 
   9   4  14      237.74      187.21     31.12 o 
  10   4  14       33.36       50.04     21.31 o 
 -12   5  14        1.33       26.74     18.13 o 
 -11   5  14        2.18        9.87     15.40 o 
 -10   5  14      268.60      206.83     26.02 o 
  -9   5  14       43.28       68.27     18.39 o 
  -8   5  14      266.49      367.37     29.32 o 
  -7   5  14       60.74       54.15     16.32 o 
  -6   5  14      193.55      246.97     24.49 o 
  -5   5  14      310.04      289.04     24.70 o 
  -4   5  14      902.86      789.88     32.99 o 
  -3   5  14     2491.32     2475.94     58.32 o 
  -2   5  14        0.00       10.31     11.15 o 
  -1   5  14      813.35      796.47     34.74 o 
   0   5  14      350.55      359.90     31.98 o 
   1   5  14      162.75      178.35     31.75 o 
   2   5  14     1787.43     1653.14     59.20 o 
   3   5  14     2016.24     1952.42     65.38 o 
   4   5  14       67.79       66.48     20.18 o 
   5   5  14      141.98      158.73     26.06 o 
   6   5  14       58.43       67.35     22.12 o 
   7   5  14       13.86        3.30     20.64 o 
   8   5  14       29.26       37.92     40.49 o 
   9   5  14       80.27       79.86     24.06 o 
 -11   6  14       89.05      117.66     23.44 o 
 -10   6  14        8.06       13.63     16.80 o 
  -9   6  14       17.62       59.85     18.65 o 
  -8   6  14      138.25      130.14     21.95 o 
  -7   6  14      197.51      181.64     29.61 o 
  -6   6  14      421.36      480.37     39.28 o 
  -5   6  14       75.49       90.15     22.93 o 
  -4   6  14        9.95       19.51     23.81 o 
  -3   6  14      621.22      574.48     36.74 o 
  -2   6  14      834.37      864.61     34.66 o 
  -1   6  14      885.73      853.60     44.85 o 
   0   6  14        2.90        4.37     13.47 o 
   1   6  14      372.84      393.46    101.61 o 
   2   6  14       32.56       53.46     27.78 o 
   3   6  14      128.29      172.19     26.36 o 
   4   6  14        4.72       10.15     15.60 o 
   5   6  14      107.10      141.42     34.13 o 
   6   6  14        6.73       11.68     17.62 o 
   7   6  14      250.35      243.94     32.10 o 
   8   6  14       21.82       34.66     19.92 o 
  -9   7  14        3.38        4.48     23.02 o 
  -8   7  14      149.24      184.45     39.29 o 
  -7   7  14      295.06      310.62     37.50 o 
  -6   7  14       41.79       47.64     22.04 o 
  -5   7  14      271.04      268.98     32.83 o 
  -4   7  14       19.60       31.06     19.21 o 
  -3   7  14        5.84        7.94     23.02 o 
  -2   7  14       38.38       84.94     31.75 o 
  -1   7  14       73.80       69.86     30.17 o 
   0   7  14       69.66       69.88     19.87 o 
   1   7  14        0.02        0.70     13.74 o 
   2   7  14       55.14      103.50     22.73 o 
   3   7  14       47.63      101.09     22.99 o 
   4   7  14       19.95       23.88     16.27 o 
   5   7  14        4.91        3.38     15.43 o 
   6   7  14        4.13       29.53     18.42 o 
   7   7  14       98.98      149.66     28.90 o 
  -8   8  14      140.84      139.49     41.28 o 
  -7   8  14      161.43      192.44     32.76 o 
  -6   8  14       10.62       19.85     27.78 o 
  -5   8  14        2.17       45.25     26.99 o 
  -4   8  14      103.22      151.62     39.69 o 
  -3   8  14        7.63       30.96     27.78 o 
  -2   8  14       65.93      115.11     36.52 o 
  -1   8  14       42.46       28.58     24.61 o 
   0   8  14        2.30       38.10     26.99 o 
   1   8  14      291.26      316.74     50.81 o 
   2   8  14       11.75       42.83     17.86 o 
   3   8  14       36.49       99.72     31.36 o 
   4   8  14        3.29       78.33     19.53 o 
   5   8  14        1.67       32.91     26.59 o 
  -5   9  14       85.76      153.21     40.49 o 
  -4   9  14       56.43      112.72     39.69 o 
  -3   9  14       74.25      108.76     37.31 o 
  -2   9  14        0.78       14.29     24.61 o 
  -1   9  14        5.27       40.49     26.20 o 
   0   9  14        5.71       30.17     23.81 o 
   1   9  14        5.10       60.33     27.78 o 
   2   9  14       58.76      121.46     36.52 o 
 -13   1  15      197.32      188.04     23.72 o 
 -12   1  15      218.47      253.78     24.95 o 
 -11   1  15       33.67       33.14     14.25 o 
 -10   1  15       17.92       24.28     12.92 o 
  -9   1  15      261.48      238.14     21.60 o 
  -8   1  15       59.95       34.54     13.38 o 
  -7   1  15     3397.59     3211.65     60.96 o 
  -6   1  15     4508.15     4378.91     71.84 o 
  -5   1  15      889.91      818.91     32.18 o 
  -4   1  15      118.84      139.35     20.05 o 
  -3   1  15      677.87      662.32     23.53 o 
  -2   1  15       42.91       50.50      9.42 o 
  -1   1  15      441.72      433.45     20.17 o 
   0   1  15      886.96      899.16     25.19 o 
   1   1  15       73.36       66.38      9.58 o 
   2   1  15      224.78      263.75     14.98 o 
   3   1  15       68.16       57.39     12.48 o 
   4   1  15      152.73      146.77     16.82 o 
   5   1  15        0.32      -10.99      9.19 o 
   6   1  15        0.03       -1.74     10.92 o 
   7   1  15       28.55       29.84     14.86 o 
   8   1  15        1.20       15.31     15.81 o 
   9   1  15       10.09       49.52     18.18 o 
  10   1  15       43.50      109.55     33.34 o 
 -13   2  15      276.37      248.73     31.28 o 
 -12   2  15        5.14       32.12     18.76 o 
 -11   2  15       89.40      119.06     19.04 o 
 -10   2  15       23.47       11.91     12.43 o 
  -9   2  15      186.00      174.81     23.19 o 
  -8   2  15      906.19      912.01     33.29 o 
  -7   2  15      153.14      189.40     22.85 o 
  -6   2  15        0.46        1.94      9.88 o 
  -5   2  15        4.63        4.77      8.15 o 
  -4   2  15      131.04      131.54     16.16 o 
  -3   2  15      985.63      963.08     28.56 o 
  -2   2  15      441.75      459.28     19.40 o 
  -1   2  15       78.67       47.07      9.29 o 
   0   2  15      126.01      102.54     14.22 o 
   1   2  15     4202.23     3921.54    106.84 o 
   2   2  15     1360.56     1173.36     36.77 o 
   3   2  15      630.20      634.33     27.66 o 
   4   2  15       10.49       13.97     11.90 o 
   5   2  15      922.24      833.59     43.21 o 
   6   2  15       23.57        6.94     10.88 o 
   7   2  15      718.80      742.51     33.50 o 
   8   2  15       15.56       33.03     18.75 o 
   9   2  15      466.70      356.96    105.18 o 
  10   2  15      330.72      418.35     55.57 o 
 -13   3  15       65.69       76.74     46.44 o 
 -12   3  15      248.33      223.94     61.92 o 
 -11   3  15       48.02       59.83     23.96 o 
 -10   3  15       12.78       12.59     15.92 o 
  -9   3  15       44.73       30.73     13.40 o 
  -8   3  15       46.60       38.18     13.59 o 
  -7   3  15      204.92      182.32     22.68 o 
  -6   3  15     1914.10     1832.39     44.10 o 
  -5   3  15      232.81      239.02     18.92 o 
  -4   3  15     1223.96     1206.48     37.47 o 
  -3   3  15      350.96      353.20     23.38 o 
  -2   3  15     1162.04     1128.02     37.47 o 
  -1   3  15      209.29      220.45     19.93 o 
   0   3  15       31.33       21.89     10.98 o 
   1   3  15       65.15       73.79     13.81 o 
   2   3  15      753.07      654.92     28.63 o 
   3   3  15       66.54       71.34     14.49 o 
   4   3  15       28.31       19.91     12.74 o 
   5   3  15        0.45       -9.86     10.48 o 
   6   3  15       38.15       46.11     18.69 o 
   7   3  15       43.39       74.69     28.18 o 
   8   3  15       32.64       45.68     20.00 o 
   9   3  15       82.40       56.56     22.12 o 
  10   3  15        9.81       -2.64     25.40 o 
 -12   4  15       31.40       46.80     20.40 o 
 -11   4  15      244.40      308.92     29.79 o 
 -10   4  15       24.63        7.90     19.21 o 
  -9   4  15      155.00      147.41     28.71 o 
  -8   4  15     1229.68     1181.44     56.06 o 
  -7   4  15       95.76      149.86     21.25 o 
  -6   4  15     3224.99     3094.15     59.37 o 
  -5   4  15      323.19      334.19     20.87 o 
  -4   4  15      132.39      168.71     19.71 o 
  -3   4  15       16.11       40.11     13.23 o 
  -2   4  15     5320.74     4959.34    108.32 o 
  -1   4  15      570.64      524.08     26.99 o 
   0   4  15      147.71      123.10     17.04 o 
   1   4  15      293.08      346.57     23.85 o 
   2   4  15      381.12      423.13     25.47 o 
   3   4  15      581.77      525.10     34.19 o 
   4   4  15      485.78      409.46     49.22 o 
   5   4  15     1155.68     1090.33     49.72 o 
   6   4  15      122.98       88.89     22.37 o 
   7   4  15      269.57      251.26     30.81 o 
   8   4  15       29.81       52.73     21.61 o 
   9   4  15       53.62       68.84     22.93 o 
 -11   5  15       26.50       70.41     23.14 o 
 -10   5  15       48.74      100.98     25.97 o 
  -9   5  15       43.65       79.93     18.46 o 
  -8   5  15      199.23      243.68     25.11 o 
  -7   5  15     1027.73      984.58     38.88 o 
  -6   5  15        2.45        5.56     16.25 o 
  -5   5  15       52.53       50.85     15.34 o 
  -4   5  15      861.69      822.22     46.63 o 
  -3   5  15      487.13      548.79     45.53 o 
  -2   5  15      182.27      194.23     20.82 o 
  -1   5  15      104.69      140.52     18.50 o 
   0   5  15      454.82      440.11     34.53 o 
   1   5  15      454.03      422.83     32.43 o 
   2   5  15        1.81       14.69     15.16 o 
   3   5  15        5.08       28.38     16.49 o 
   4   5  15       38.91       60.96     19.87 o 
   5   5  15       73.48       58.35     20.77 o 
   6   5  15      123.46      108.93     24.18 o 
   7   5  15       77.35      116.36     25.75 o 
   8   5  15      138.75      184.63     29.37 o 
 -10   6  15       29.54       51.64     19.35 o 
  -9   6  15       78.52      100.66     21.00 o 
  -8   6  15      100.49      106.95     32.94 o 
  -7   6  15       12.48       26.56     20.75 o 
  -6   6  15      136.52      120.85     25.66 o 
  -5   6  15       36.72       24.49     18.50 o 
  -4   6  15       31.49       35.21     18.50 o 
  -3   6  15      162.75      170.01     20.95 o 
  -2   6  15      658.89      691.62     32.18 o 
  -1   6  15        0.62       20.25     18.66 o 
   0   6  15       67.58       84.34     24.61 o 
   1   6  15      309.03      324.22     51.60 o 
   2   6  15      656.36      557.27     53.19 o 
   3   6  15      205.17      217.99     28.90 o 
   4   6  15      341.82      369.62     66.29 o 
   5   6  15       74.30      124.47     24.97 o 
   6   6  15        2.84       24.66     17.93 o 
   7   6  15       54.47      113.36     45.25 o 
  -9   7  15      110.53       96.77     29.71 o 
  -8   7  15        0.25       23.05     22.62 o 
  -7   7  15       12.20       30.95     21.61 o 
  -6   7  15       12.91       28.76     19.62 o 
  -5   7  15       10.54       19.39     21.43 o 
  -4   7  15      686.44      657.60     41.75 o 
  -3   7  15      448.67      493.76     61.13 o 
  -2   7  15      104.31      121.46     37.31 o 
  -1   7  15        1.59      -12.70     17.46 o 
   0   7  15      156.15      222.48     29.27 o 
   1   7  15        0.13        7.94     27.78 o 
   2   7  15        7.32       38.40     17.06 o 
   3   7  15       36.41      106.53     22.73 o 
   4   7  15       45.02      102.10     23.25 o 
   5   7  15      122.26      138.77     32.15 o 
   6   7  15        3.43       32.31     17.11 o 
  -7   8  15       15.44       -4.88     34.93 o 
  -6   8  15       18.59      103.99     38.10 o 
  -5   8  15      186.43      278.64     52.39 o 
  -4   8  15      139.01      234.18     48.42 o 
  -3   8  15        0.94       29.37     29.37 o 
  -2   8  15        6.72        4.76     24.61 o 
  -1   8  15       26.29       13.50     24.61 o 
   0   8  15       28.87       94.47     33.34 o 
   1   8  15       10.72       29.37     26.20 o 
   2   8  15       79.02      154.37     25.80 o 
   3   8  15       99.42      177.82     26.93 o 
   4   8  15       82.58      133.19     40.09 o 
  -3   9  15       80.63       69.06     34.93 o 
  -2   9  15       56.30       98.44     37.31 o 
  -1   9  15        3.56       48.42     28.58 o 
   0   9  15       10.04       53.98     26.99 o 
 -13   0  16        6.74        3.91     21.36 o 
 -12   0  16       20.00       22.31     21.61 o 
 -11   0  16      499.64      561.30     44.80 o 
 -10   0  16       44.18       36.68     19.62 o 
  -9   0  16        5.14        4.92     16.59 o 
  -8   0  16      183.08      153.04     26.06 o 
  -7   0  16      157.60      208.15     27.58 o 
  -6   0  16      708.38      700.95     55.57 o 
  -5   0  16     6472.31     6240.36    126.68 o 
  -4   0  16      578.55      523.77     31.98 o 
  -3   0  16       27.75        6.54     12.30 o 
  -2   0  16     6188.16     5912.08    201.24 o 
  -1   0  16     3011.53     2676.44     68.14 o 
   0   0  16      713.55      721.34     72.24 o 
   1   0  16     8750.04     8246.30    183.38 o 
   2   0  16     1476.24     1581.60     48.82 o 
   3   0  16     1365.79     1240.41     43.47 o 
   4   0  16      162.86      184.17     37.31 o 
   5   0  16     1920.48     1555.12     84.15 o 
   6   0  16      210.91      169.88     36.52 o 
   7   0  16      792.62      962.92     69.86 o 
   8   0  16      418.87      564.42     54.77 o 
   9   0  16      383.63      339.76     49.22 o 
  10   0  16        1.08       73.03     30.17 o 
 -13   1  16      150.81      172.77     23.87 o 
 -12   1  16        5.23       14.57     14.85 o 
 -11   1  16       60.21       60.41     16.26 o 
 -10   1  16       21.93       16.08     12.29 o 
  -9   1  16      171.58      175.15     19.84 o 
  -8   1  16      196.27      163.95     19.13 o 
  -7   1  16       33.55       19.38     13.50 o 
  -6   1  16       78.86       91.36     15.00 o 
  -5   1  16      781.58      733.79     32.01 o 
  -4   1  16      267.07      290.42     19.68 o 
  -3   1  16       32.07       26.36      8.71 o 
  -2   1  16      275.65      281.75     23.51 o 
  -1   1  16        1.78       -0.51      6.47 o 
   0   1  16       42.40       37.14      9.67 o 
   1   1  16      297.13      269.19     15.44 o 
   2   1  16      437.53      431.05     24.32 o 
   3   1  16      908.81      898.36     32.82 o 
   4   1  16      484.24      417.91     23.70 o 
   5   1  16        0.02      -10.46     12.57 o 
   6   1  16        0.36       -3.47     10.38 o 
   7   1  16        0.09       24.25     16.81 o 
   8   1  16      133.19      137.52     24.97 o 
   9   1  16      400.99      432.44    103.20 o 
  10   1  16        8.55       45.25     26.99 o 
 -13   2  16       14.82       -2.20     17.45 o 
 -12   2  16       91.95       34.76     19.23 o 
 -11   2  16        0.32       15.87     13.21 o 
 -10   2  16      120.31      146.45     19.83 o 
  -9   2  16      120.91      113.00     17.56 o 
  -8   2  16       31.17       10.62     11.89 o 
  -7   2  16       53.28       25.23     14.79 o 
  -6   2  16      153.86      125.97     16.16 o 
  -5   2  16       12.22       24.65     10.61 o 
  -4   2  16     1471.19     1426.84     36.97 o 
  -3   2  16        2.56        1.48      7.55 o 
  -2   2  16      904.98      868.92     27.12 o 
  -1   2  16      258.79      265.00     17.26 o 
   0   2  16     1676.60     1654.30     51.82 o 
   1   2  16        0.81       13.00     10.01 o 
   2   2  16      559.19      602.64     27.42 o 
   3   2  16      166.74      100.82     15.86 o 
   4   2  16      103.73      103.62     16.68 o 
   5   2  16      219.11      226.48     22.00 o 
   6   2  16        5.22        4.98     11.95 o 
   7   2  16      221.75      224.92     23.06 o 
   8   2  16       43.98       43.25     19.36 o 
   9   2  16       10.65       62.71     26.99 o 
  10   2  16        5.46       65.89     30.17 o 
 -12   3  16        0.51       17.46     39.69 o 
 -11   3  16       34.11       52.22     18.65 o 
 -10   3  16       61.09       94.66     21.46 o 
  -9   3  16        5.38        5.41     11.22 o 
  -8   3  16      149.46      137.13     18.45 o 
  -7   3  16     1566.82     1452.68     41.48 o 
  -6   3  16      329.27      330.45     23.38 o 
  -5   3  16      295.25      313.01     20.71 o 
  -4   3  16      264.65      274.57     19.71 o 
  -3   3  16       10.17        9.90      9.79 o 
  -2   3  16       11.40       15.79     11.10 o 
  -1   3  16      981.83      968.73     35.52 o 
   0   3  16      181.92      163.43     23.18 o 
   1   3  16      988.99      924.54     34.49 o 
   2   3  16        4.09       16.56     11.62 o 
   3   3  16       24.89       30.04     12.73 o 
   4   3  16       23.03       16.59     12.22 o 
   5   3  16      179.37      140.77     19.11 o 
   6   3  16      217.07      192.44     27.50 o 
   7   3  16       75.99       49.86     20.18 o 
   8   3  16       73.67      103.99     23.50 o 
   9   3  16       40.91       65.05     20.56 o 
 -12   4  16       46.04       52.42     23.01 o 
 -11   4  16       70.02       53.99     23.95 o 
 -10   4  16      202.68      239.97     35.05 o 
  -9   4  16       31.73       38.57     21.91 o 
  -8   4  16      840.68      747.70     46.25 o 
  -7   4  16       23.99       19.74     12.37 o 
  -6   4  16       69.20       80.97     15.12 o 
  -5   4  16      834.51      713.59     27.83 o 
  -4   4  16      579.48      630.94     31.01 o 
  -3   4  16      203.32      173.22     20.23 o 
  -2   4  16      110.91      112.73     21.87 o 
  -1   4  16      978.15      936.37     36.13 o 
   0   4  16      285.39      288.90     24.12 o 
   1   4  16     1151.52     1022.38     37.84 o 
   2   4  16        2.12       20.69     12.18 o 
   3   4  16      956.81     1007.36     48.42 o 
   4   4  16      876.69      771.51     42.15 o 
   5   4  16       42.42       48.31     19.85 o 
   6   4  16      108.39       95.44     32.15 o 
   7   4  16       67.93       78.32     22.99 o 
   8   4  16        2.95       18.35     19.36 o 
   9   4  16       31.25       48.42     32.15 o 
 -11   5  16       44.59       86.06     30.58 o 
 -10   5  16      291.33      397.83     42.13 o 
  -9   5  16      273.95      359.27     35.66 o 
  -8   5  16       20.74       33.57     15.83 o 
  -7   5  16      128.00      128.93     27.35 o 
  -6   5  16        1.05        3.22     16.55 o 
  -5   5  16        4.78        6.14     12.69 o 
  -4   5  16      613.08      589.50     30.83 o 
  -3   5  16      236.34      248.12     23.85 o 
  -2   5  16       12.55       30.23     14.02 o 
  -1   5  16      480.98      413.72     47.87 o 
   0   5  16      810.89      763.56     42.05 o 
   1   5  16      273.85      235.28     29.17 o 
   2   5  16      241.39      268.63     30.86 o 
   3   5  16      251.45      248.93     30.25 o 
   4   5  16        3.37       29.67     17.86 o 
   5   5  16       23.22       60.22     25.80 o 
   6   5  16        5.97       46.56     18.99 o 
   7   5  16       61.54      104.23     33.74 o 
   8   5  16       24.07       35.44     20.11 o 
 -10   6  16        2.40       42.32     19.03 o 
  -9   6  16       81.17       66.50     26.10 o 
  -8   6  16      183.52      142.16     29.69 o 
  -7   6  16        4.21       -1.81     17.86 o 
  -6   6  16      402.89      436.33     51.20 o 
  -5   6  16      109.52      115.60     25.09 o 
  -4   6  16       41.67       36.34     18.86 o 
  -3   6  16        0.62        8.32     12.33 o 
  -2   6  16       77.52       71.47     16.85 o 
  -1   6  16       19.06       19.96     16.59 o 
   0   6  16        4.43       11.13     16.67 o 
   1   6  16       25.96       51.48     24.61 o 
   2   6  16       24.08       47.80     18.75 o 
   3   6  16       98.76      117.04     23.73 o 
   4   6  16       37.31       30.59     17.86 o 
   5   6  16      100.01      127.39     25.24 o 
   6   6  16        5.35       46.72     18.69 o 
   7   6  16       38.92      101.20     24.41 o 
  -9   7  16       69.50       58.21     26.06 o 
  -8   7  16       48.48       53.60     24.86 o 
  -7   7  16       99.10       98.04     27.50 o 
  -6   7  16      289.76      232.25     33.67 o 
  -5   7  16       79.48       61.82     22.12 o 
  -4   7  16       25.45       41.28     29.37 o 
  -3   7  16      234.91      223.86     44.45 o 
  -2   7  16       60.31       55.57     30.17 o 
  -1   7  16        9.10       -3.97     22.23 o 
   0   7  16       58.82       72.59     30.56 o 
   1   7  16       28.69       38.50     17.96 o 
   2   7  16      130.09      194.34     37.31 o 
   3   7  16       70.98      100.48     23.17 o 
   4   7  16       16.28       41.46     17.37 o 
   5   7  16       53.27      115.76     25.09 o 
  -6   8  16       21.03       60.33     34.13 o 
  -5   8  16        7.43       34.93     25.40 o 
  -4   8  16      233.91      250.06     49.22 o 
  -3   8  16       52.79       54.77     30.96 o 
  -2   8  16        9.14       12.70     23.81 o 
  -1   8  16       57.23       93.67     36.52 o 
   0   8  16      115.04      122.25     36.52 o 
   1   8  16        4.64       30.17     24.61 o 
   2   8  16        4.86       55.36     17.11 o 
   3   8  16       21.03       68.03     23.42 o 
 -13   1  17       11.14      -12.26     14.39 o 
 -12   1  17       17.61        8.91     14.31 o 
 -11   1  17       97.09      128.85     20.28 o 
 -10   1  17       46.26       34.45     14.50 o 
  -9   1  17       29.43       16.62     12.57 o 
  -8   1  17      109.22       84.29     15.82 o 
  -7   1  17       84.82      101.19     18.61 o 
  -6   1  17      160.87      151.83     19.99 o 
  -5   1  17      467.74      451.26     23.15 o 
  -4   1  17       35.36       49.38     11.67 o 
  -3   1  17     1298.39     1244.64     34.16 o 
  -2   1  17      814.45      760.63     26.16 o 
  -1   1  17       23.23       20.88      8.35 o 
   0   1  17      730.21      659.82     23.42 o 
   1   1  17       36.23       51.59     16.09 o 
   2   1  17      734.49      762.10     43.79 o 
   3   1  17     3187.51     2958.04     63.73 o 
   4   1  17      659.68      556.41     27.32 o 
   5   1  17       37.87       30.17     12.62 o 
   6   1  17        0.21       -7.84     14.24 o 
   7   1  17       85.35      120.28     24.12 o 
   8   1  17       86.09      183.00     27.50 o 
   9   1  17      102.39      145.27     37.31 o 
 -13   2  17        1.03       10.45     18.79 o 
 -12   2  17      270.32      307.60     33.52 o 
 -11   2  17      975.11      984.80     38.61 o 
 -10   2  17      214.90      263.21     26.58 o 
  -9   2  17        0.44      -14.67      9.96 o 
  -8   2  17      343.01      294.66     36.89 o 
  -7   2  17     1769.86     1676.17     52.23 o 
  -6   2  17     2853.36     2682.62     56.21 o 
  -5   2  17     1685.90     1607.88     47.49 o 
  -4   2  17        0.77        0.95      8.87 o 
  -3   2  17     1723.24     1606.27     39.46 o 
  -2   2  17      642.61      646.38     24.52 o 
  -1   2  17        0.04        0.00      9.11 o 
   0   2  17     1726.19     1534.93     44.75 o 
   1   2  17       24.32       27.64     11.73 o 
   2   2  17     2122.60     1955.14     59.70 o 
   3   2  17       55.51       75.91     15.57 o 
   4   2  17       13.11       20.82     12.37 o 
   5   2  17        2.68       -9.53     10.74 o 
   6   2  17       97.12       91.51     17.33 o 
   7   2  17        0.02       12.30     12.50 o 
   8   2  17       22.55       38.90     25.40 o 
   9   2  17        8.18       69.06     28.58 o 
 -12   3  17        5.57        9.54     21.81 o 
 -11   3  17      126.07      134.54     25.20 o 
 -10   3  17        0.38      -16.14     12.67 o 
  -9   3  17      295.42      353.11     25.76 o 
  -8   3  17       61.35       60.06     18.12 o 
  -7   3  17      192.09      194.06     20.14 o 
  -6   3  17     1807.82     1748.30     44.90 o 
  -5   3  17        0.03       -8.46      9.49 o 
  -4   3  17      368.96      370.36     26.27 o 
  -3   3  17      617.33      616.10     30.57 o 
  -2   3  17     2793.38     2759.57     64.14 o 
  -1   3  17      215.08      240.71     32.52 o 
   0   3  17     2309.91     2241.31     56.44 o 
   1   3  17     1038.74     1090.68     38.80 o 
   2   3  17      694.09      639.48     30.78 o 
   3   3  17      900.80      868.78     46.48 o 
   4   3  17      149.53      127.21     18.50 o 
   5   3  17      168.17      209.85     27.68 o 
   6   3  17       63.46       75.89     32.55 o 
   7   3  17        1.16       16.29     15.99 o 
   8   3  17      234.93      244.74     30.97 o 
   9   3  17      245.86      178.63     28.81 o 
 -12   4  17       71.56      140.03     24.40 o 
 -11   4  17        1.98        1.43     19.62 o 
 -10   4  17       47.55       69.32     23.96 o 
  -9   4  17       30.62       38.01     21.00 o 
  -8   4  17       25.87       15.35     14.22 o 
  -7   4  17        4.73       -3.92     11.38 o 
  -6   4  17       60.56       80.27     15.76 o 
  -5   4  17       14.97       13.46     13.20 o 
  -4   4  17       88.00       88.91     17.55 o 
  -3   4  17       39.86       32.33     14.16 o 
  -2   4  17       98.92      120.17     22.69 o 
  -1   4  17      189.19      209.32     22.42 o 
   0   4  17      130.01      144.02     19.93 o 
   1   4  17        7.27        3.77     11.04 o 
   2   4  17      217.27      241.33     23.52 o 
   3   4  17       34.01       59.08     19.55 o 
   4   4  17      226.53      231.67     29.27 o 
   5   4  17        5.85       40.08     18.18 o 
   6   4  17       13.46       38.97     18.24 o 
   7   4  17       35.05       66.68     21.33 o 
   8   4  17       50.57       40.18     19.55 o 
 -11   5  17       31.48       63.15     30.21 o 
 -10   5  17        0.69       20.36     16.03 o 
  -9   5  17      235.01      257.33     27.00 o 
  -8   5  17       39.73       34.53     21.33 o 
  -7   5  17       77.90       57.77     22.17 o 
  -6   5  17      232.35      236.52     32.00 o 
  -5   5  17      366.17      398.75     30.16 o 
  -4   5  17      988.78      959.21     39.26 o 
  -3   5  17      842.08      857.18     37.09 o 
  -2   5  17       44.40       55.84     15.77 o 
  -1   5  17      139.95      118.62     23.56 o 
   0   5  17      922.28      886.71     67.48 o 
   1   5  17       75.07       86.53     21.33 o 
   2   5  17      473.47      467.72     35.24 o 
   3   5  17      532.10      585.65     39.18 o 
   4   5  17        0.58       19.09     16.78 o 
   5   5  17        8.79       27.76     16.25 o 
   6   5  17      152.43      174.52     28.34 o 
   7   5  17       23.60       61.02     20.91 o 
 -10   6  17        5.12       44.35     25.24 o 
  -9   6  17       69.72       79.69     27.12 o 
  -8   6  17      179.25      170.68     34.93 o 
  -7   6  17        5.94        1.06     18.42 o 
  -6   6  17       38.16       45.85     21.00 o 
  -5   6  17      102.90       97.17     25.09 o 
  -4   6  17      112.22      157.84     26.55 o 
  -3   6  17       29.99       74.37     17.09 o 
  -2   6  17      229.77      212.07     23.21 o 
  -1   6  17       21.96       36.16     18.30 o 
   0   6  17        5.82       16.67     16.84 o 
   1   6  17       82.67       54.41     19.87 o 
   2   6  17      260.92      240.24     74.22 o 
   3   6  17       55.06       44.94     19.31 o 
   4   6  17       10.34       29.62     19.85 o 
   5   6  17        0.05       28.36     18.18 o 
   6   6  17        2.79       49.21     18.80 o 
  -8   7  17       20.16       34.42     24.06 o 
  -7   7  17       21.39       68.32     34.93 o 
  -6   7  17        3.39       14.49     30.17 o 
  -5   7  17        0.22       17.93     18.99 o 
  -4   7  17        1.29       24.61     27.78 o 
  -3   7  17       21.76       10.32     25.40 o 
  -2   7  17        5.44      -14.29     18.26 o 
  -1   7  17       14.44       12.70     24.61 o 
   0   7  17       26.30       31.36     24.61 o 
   1   7  17        5.64       47.63     17.40 o 
   2   7  17      230.34      245.57     31.30 o 
   3   7  17       25.44       63.31     18.63 o 
   4   7  17       77.12      128.35     25.24 o 
   5   7  17      207.44      283.20     34.49 o 
  -6   8  17        4.02       43.66     31.75 o 
  -5   8  17       21.24       45.25     30.17 o 
  -4   8  17       10.69       15.08     25.40 o 
  -3   8  17      139.63      199.25     46.84 o 
  -2   8  17       38.07       34.13     30.17 o 
  -1   8  17       42.21       23.81     26.20 o 
   0   8  17        1.57       61.92     30.96 o 
   1   8  17      112.72      250.06     46.04 o 
   2   8  17        1.98       60.40     20.24 o 
 -13   0  18       68.42       39.12     23.50 o 
 -12   0  18     1106.80     1075.99     59.68 o 
 -11   0  18       94.31      137.76     29.55 o 
 -10   0  18        0.54        7.47     16.78 o 
  -9   0  18       79.73      101.94     24.68 o 
  -8   0  18      959.64      764.22     44.81 o 
  -7   0  18     1409.05     1459.50     73.03 o 
  -6   0  18      434.25      315.27     32.50 o 
  -5   0  18      149.62      133.75     23.50 o 
  -4   0  18      328.81      285.38     71.44 o 
  -3   0  18      551.08      518.26     33.90 o 
  -2   0  18      186.24      215.31     42.07 o 
  -1   0  18      304.29      311.23     29.77 o 
   0   0  18      594.84      596.43     32.39 o 
   1   0  18      106.06       94.75     18.21 o 
   2   0  18      119.09       95.27     17.43 o 
   3   0  18      305.07      356.43     47.63 o 
   4   0  18       92.42      121.46     34.13 o 
   5   0  18     1051.08      951.01     69.86 o 
   6   0  18      370.51      419.94     53.98 o 
   7   0  18       29.46       77.80     31.75 o 
   8   0  18       62.45      177.82     38.90 o 
   9   0  18       29.61      108.76     32.55 o 
 -13   1  18       41.15       46.02     17.81 o 
 -12   1  18       15.77       34.80     16.78 o 
 -11   1  18       24.21       36.60     16.31 o 
 -10   1  18       37.67       37.32     14.44 o 
  -9   1  18        3.67       -0.23     10.34 o 
  -8   1  18      890.57      717.36     31.02 o 
  -7   1  18     1904.82     1761.20     53.90 o 
  -6   1  18      657.30      586.89     31.58 o 
  -5   1  18        0.05       -2.13      8.52 o 
  -4   1  18      548.51      503.73     23.71 o 
  -3   1  18      854.79      816.89     28.69 o 
  -2   1  18      811.86      835.57     28.40 o 
  -1   1  18     5059.78     4832.71     72.90 o 
   0   1  18     2927.22     2690.84     61.19 o 
   1   1  18      667.56      622.10     29.21 o 
   2   1  18      485.57      434.37     25.11 o 
   3   1  18      133.89      173.45     19.61 o 
   4   1  18      368.63      392.46     25.34 o 
   5   1  18      532.39      651.74     58.74 o 
   6   1  18       18.98       25.26     17.29 o 
   7   1  18       93.82       68.01     20.91 o 
   8   1  18      216.19      215.65     29.84 o 
   9   1  18       65.19      100.02     34.13 o 
 -12   2  18      201.69      225.19     33.74 o 
 -11   2  18        4.47       18.21     14.32 o 
 -10   2  18       23.71       18.19     13.62 o 
  -9   2  18        1.77       14.95     12.00 o 
  -8   2  18      120.86       96.06     17.30 o 
  -7   2  18       40.12       31.53     13.44 o 
  -6   2  18      499.52      477.10     40.22 o 
  -5   2  18       71.98       68.63     16.12 o 
  -4   2  18       15.16       15.31      9.60 o 
  -3   2  18        0.23      -10.66      7.11 o 
  -2   2  18      235.35      258.53     23.05 o 
  -1   2  18       28.59       44.98     13.81 o 
   0   2  18      135.39      138.79     18.83 o 
   1   2  18       45.26       88.12     16.35 o 
   2   2  18        0.00       25.96     12.33 o 
   3   2  18      698.48      664.18     31.09 o 
   4   2  18       10.15       29.04     13.64 o 
   5   2  18       22.11        5.83     12.66 o 
   6   2  18       54.15       55.97     15.48 o 
   7   2  18       95.02       88.12     32.55 o 
   8   2  18       20.13       78.59     31.75 o 
   9   2  18      163.93      161.15     40.49 o 
 -12   3  18       12.10       10.01     18.08 o 
 -11   3  18        0.40       11.33     17.21 o 
 -10   3  18        4.10       -3.50     12.01 o 
  -9   3  18       30.47       47.46     14.61 o 
  -8   3  18      361.48      319.16     33.88 o 
  -7   3  18        4.89        0.74     11.05 o 
  -6   3  18      416.37      364.88     28.30 o 
  -5   3  18       88.91       96.10     16.51 o 
  -4   3  18      403.39      441.31     35.35 o 
  -3   3  18      455.71      420.79     43.96 o 
  -2   3  18       29.61       34.98     14.47 o 
  -1   3  18      232.66      252.59     23.97 o 
   0   3  18      655.38      688.45     32.22 o 
   1   3  18      239.53      245.64     23.66 o 
   2   3  18      937.60      992.10     38.38 o 
   3   3  18      260.48      203.65     22.11 o 
   4   3  18      153.60      137.25     25.28 o 
   5   3  18       20.98       33.59     17.68 o 
   6   3  18       15.09       47.23     17.96 o 
   7   3  18      126.85      136.91     25.74 o 
   8   3  18       18.46       33.16     30.56 o 
 -11   4  18       24.68       53.45     27.58 o 
 -10   4  18       49.69       66.38     25.66 o 
  -9   4  18      139.14      140.05     29.15 o 
  -8   4  18       24.34       22.08     15.41 o 
  -7   4  18       49.48       43.19     18.93 o 
  -6   4  18       47.13       45.72     16.88 o 
  -5   4  18       76.43      103.25     19.21 o 
  -4   4  18       78.46       83.21     17.52 o 
  -3   4  18       35.11       54.27     19.87 o 
  -2   4  18       53.08       71.13     21.31 o 
  -1   4  18      905.87      768.85     50.23 o 
   0   4  18      159.58      162.30     32.08 o 
   1   4  18      239.85      281.29     25.36 o 
   2   4  18      383.35      413.44     53.17 o 
   3   4  18      210.73      264.78     31.30 o 
   4   4  18      170.08      194.08     28.36 o 
   5   4  18      140.69      153.80     26.10 o 
   6   4  18       21.07       52.12     17.93 o 
   7   4  18       62.39       97.16     23.58 o 
   8   4  18       10.70       56.16     20.11 o 
 -10   5  18       56.56      107.87     21.77 o 
  -9   5  18      164.74      231.50     35.81 o 
  -8   5  18       20.38       30.81     21.53 o 
  -7   5  18      125.48      149.19     29.04 o 
  -6   5  18      909.25      792.21     47.37 o 
  -5   5  18      198.80      203.49     25.14 o 
  -4   5  18      439.21      474.30     30.64 o 
  -3   5  18      204.94      204.81     23.45 o 
  -2   5  18      462.15      460.17     30.17 o 
  -1   5  18        1.80        6.82     16.25 o 
   0   5  18        0.03       17.78     16.59 o 
   1   5  18      503.70      528.04     50.41 o 
   2   5  18      139.97      189.33     35.33 o 
   3   5  18        3.22       10.57     15.37 o 
   4   5  18       12.81       42.16     17.93 o 
   5   5  18      188.24      227.75     30.86 o 
   6   5  18        5.12       34.53     17.29 o 
   7   5  18       77.34       88.55     22.37 o 
  -9   6  18       29.52       45.25     23.01 o 
  -8   6  18       68.34       76.55     75.81 o 
  -7   6  18       87.93      119.79     29.77 o 
  -6   6  18       10.38       24.13     19.31 o 
  -5   6  18      216.14      197.77     30.31 o 
  -4   6  18       69.66       75.27     22.89 o 
  -3   6  18      123.39      113.51     19.71 o 
  -2   6  18        0.25       12.68     17.11 o 
  -1   6  18       12.10       14.72     16.55 o 
   0   6  18       30.21       64.59     21.61 o 
   1   6  18       65.00      101.38     23.40 o 
   2   6  18        7.11       40.07     18.80 o 
   3   6  18      174.69      135.72     36.91 o 
   4   6  18      107.63      158.40     28.05 o 
   5   6  18       40.51      123.25     24.53 o 
   6   6  18      145.78      184.42     29.43 o 
  -7   7  18       73.57      131.58     29.12 o 
  -6   7  18       48.74       94.34     25.99 o 
  -5   7  18       35.08        8.49     18.08 o 
  -4   7  18        0.11       26.99     26.99 o 
  -3   7  18       28.68       51.60     30.17 o 
  -2   7  18        7.88       44.45     29.37 o 
  -1   7  18        2.81       56.01     19.36 o 
   0   7  18        7.98       45.31     30.17 o 
   1   7  18        9.42       78.49     21.04 o 
   2   7  18        0.30       52.39     19.09 o 
   3   7  18      150.77      157.34     39.29 o 
   4   7  18       60.32      140.08     25.54 o 
  -4   8  18        5.65       38.90     26.99 o 
  -3   8  18       37.60       70.65     33.34 o 
  -2   8  18       13.24       14.29     22.23 o 
  -1   8  18       41.03       87.32     31.75 o 
   0   8  18        0.04       61.13     26.20 o 
   1   8  18        0.41       22.23     23.02 o 
 -12   1  19       54.52       98.36     20.03 o 
 -11   1  19      131.86      121.18     20.11 o 
 -10   1  19       90.93      100.67     18.71 o 
  -9   1  19      410.66      419.72     32.66 o 
  -8   1  19        0.23        4.21     10.87 o 
  -7   1  19        7.09      -20.01     14.00 o 
  -6   1  19      182.73      147.95     21.59 o 
  -5   1  19     1686.33     1528.14     42.50 o 
  -4   1  19      397.03      414.29     24.96 o 
  -3   1  19      328.85      344.73     22.45 o 
  -2   1  19      368.84      409.57     27.38 o 
  -1   1  19      302.25      373.78     22.20 o 
   0   1  19       37.12       51.05     13.78 o 
   1   1  19      183.96      208.42     28.17 o 
   2   1  19       61.56       75.68     15.38 o 
   3   1  19       90.54      111.37     17.52 o 
   4   1  19       53.35       89.61     23.29 o 
   5   1  19       83.44       99.61     23.29 o 
   6   1  19        2.80       20.37     17.06 o 
   7   1  19        0.12       28.77     16.16 o 
   8   1  19        7.72       58.32     19.78 o 
 -12   2  19       15.84       46.11     18.25 o 
 -11   2  19        0.00        9.39     13.88 o 
 -10   2  19        5.30        0.10     12.86 o 
  -9   2  19        1.93       -2.09     10.52 o 
  -8   2  19       31.88       25.82     15.52 o 
  -7   2  19        0.78        3.30     10.90 o 
  -6   2  19       56.63       40.17     13.30 o 
  -5   2  19      161.74      162.66     21.14 o 
  -4   2  19      528.35      514.55     24.96 o 
  -3   2  19      122.79      142.06     16.30 o 
  -2   2  19      703.08      635.87     31.61 o 
  -1   2  19        1.21        0.30     10.93 o 
   0   2  19     1913.43     1957.65     54.10 o 
   1   2  19       31.93       26.10     13.37 o 
   2   2  19      520.47      503.48     28.02 o 
   3   2  19     3295.11     3074.22     69.89 o 
   4   2  19     2980.25     3040.47     70.14 o 
   5   2  19      188.46      230.42     34.66 o 
   6   2  19       12.53       52.46     19.78 o 
   7   2  19      105.54      153.21     39.69 o 
   8   2  19        0.02        7.94     20.64 o 
 -11   3  19      108.99      113.82     39.55 o 
 -10   3  19       83.89       91.34     18.14 o 
  -9   3  19        0.53       17.41     12.97 o 
  -8   3  19      126.39      134.91     22.58 o 
  -7   3  19     1270.86     1160.94     39.25 o 
  -6   3  19       16.28       -0.56     10.75 o 
  -5   3  19     1161.45     1066.74     42.90 o 
  -4   3  19      602.51      473.26     35.87 o 
  -3   3  19       24.66       15.75     12.90 o 
  -2   3  19      323.07      308.50     32.63 o 
  -1   3  19      564.86      465.45     29.42 o 
   0   3  19      648.09      652.93     55.10 o 
   1   3  19      509.17      521.53     37.98 o 
   2   3  19      101.90      129.93     19.22 o 
   3   3  19      246.83      273.85     25.31 o 
   4   3  19        0.09       18.21     14.42 o 
   5   3  19       18.82       57.72     19.05 o 
   6   3  19       31.25       54.77     26.59 o 
   7   3  19       66.71      101.75     30.56 o 
   8   3  19       89.14      130.98     38.10 o 
 -11   4  19       72.48       90.33     29.37 o 
 -10   4  19        4.96       29.95     27.39 o 
  -9   4  19       66.54       98.01     21.47 o 
  -8   4  19       11.20       20.18     15.44 o 
  -7   4  19      138.38      154.14     23.14 o 
  -6   4  19        0.29       -0.55     12.66 o 
  -5   4  19       34.33       38.99     15.88 o 
  -4   4  19      217.23      217.50     24.67 o 
  -3   4  19      172.76      131.80     25.24 o 
  -2   4  19      583.57      575.33     32.08 o 
  -1   4  19      720.70      771.06     36.41 o 
   0   4  19     1210.91     1146.89     48.23 o 
   1   4  19        0.08        8.02     13.13 o 
   2   4  19      161.97      211.45     23.46 o 
   3   4  19      331.53      373.54     35.81 o 
   4   4  19      103.14      126.34     24.12 o 
   5   4  19      163.39      247.61     30.40 o 
   6   4  19       38.91       74.75     20.75 o 
   7   4  19        9.70       59.54     20.21 o 
 -10   5  19      312.42      277.89     91.29 o 
  -9   5  19      336.17      318.45     78.59 o 
  -8   5  19      167.84      158.88     34.13 o 
  -7   5  19      197.60      223.87     34.12 o 
  -6   5  19       17.66       17.46     18.52 o 
  -5   5  19      534.13      482.44     31.70 o 
  -4   5  19       21.99       35.76     15.71 o 
  -3   5  19       14.97        7.19     12.98 o 
  -2   5  19       65.49       75.50     17.57 o 
  -1   5  19      257.54      247.90     32.27 o 
   0   5  19      321.47      296.03     33.67 o 
   1   5  19        2.34       -8.24     13.33 o 
   2   5  19      200.39      159.11     27.22 o 
   3   5  19        6.49       39.29     17.96 o 
   4   5  19        2.61       33.43     20.24 o 
   5   5  19       52.13      110.81     24.12 o 
   6   5  19       58.05      111.05     23.81 o 
  -9   6  19        1.44       40.09     23.01 o 
  -8   6  19       23.25       38.82     25.42 o 
  -7   6  19       14.67        8.88     20.75 o 
  -6   6  19       48.43       47.91     22.60 o 
  -5   6  19       68.61       81.37     24.14 o 
  -4   6  19       56.53       99.25     24.70 o 
  -3   6  19      157.16      177.95     23.55 o 
  -2   6  19       90.09      115.76     25.54 o 
  -1   6  19       27.15       28.99     18.50 o 
   0   6  19       16.25       30.92     18.24 o 
   1   6  19      220.05      183.06     34.93 o 
   2   6  19      109.72      129.51     26.10 o 
   3   6  19       60.83       96.15     23.29 o 
   4   6  19      316.19      253.18     32.75 o 
   5   6  19       26.20       84.76     21.47 o 
  -7   7  19       36.33       33.44     30.56 o 
  -6   7  19        0.18       23.11     29.77 o 
  -5   7  19      236.48      225.54     34.53 o 
  -4   7  19      120.15      145.27     38.90 o 
  -3   7  19       62.33       53.19     30.17 o 
  -2   7  19       33.12       61.13     33.34 o 
  -1   7  19       60.80      104.14     24.68 o 
   0   7  19       52.12       48.56     19.62 o 
   1   7  19       79.82      133.99     26.38 o 
   2   7  19        1.25       66.20     18.50 o 
   3   7  19       67.36      147.00     28.58 o 
  -2   8  19        0.86       19.05     28.58 o 
 -12   0  20        3.36       15.36     26.59 o 
 -11   0  20      359.04      329.74     40.56 o 
 -10   0  20       19.13       44.93     22.37 o 
  -9   0  20        2.97       -4.89     15.37 o 
  -8   0  20       78.47       81.07     23.61 o 
  -7   0  20        2.90      -15.88     18.26 o 
  -6   0  20      776.02      547.46     39.24 o 
  -5   0  20     1376.03     1397.32     58.87 o 
  -4   0  20        5.43       -6.69     14.56 o 
  -3   0  20     1373.94     1277.08     52.89 o 
  -2   0  20     2138.26     1957.59     64.99 o 
  -1   0  20      925.01      883.54     42.53 o 
   0   0  20      561.16      562.57     34.12 o 
   1   0  20      774.86      803.36     65.09 o 
   2   0  20      332.89      341.35     51.60 o 
   3   0  20     6750.90     5921.20    192.90 o 
   4   0  20       67.27      116.69     38.10 o 
   5   0  20      169.04      215.13     44.45 o 
   6   0  20        4.78       24.61     23.81 o 
   7   0  20        0.12       40.49     24.61 o 
   8   0  20       31.37      102.40     33.34 o 
 -12   1  20        3.34       22.39     14.65 o 
 -11   1  20      223.97      245.11     25.54 o 
 -10   1  20      116.59      114.76     19.88 o 
  -9   1  20      116.07      106.14     18.26 o 
  -8   1  20      490.64      464.97     28.80 o 
  -7   1  20       28.08       12.14     13.19 o 
  -6   1  20       73.84       45.81     15.73 o 
  -5   1  20      502.77      462.88     25.53 o 
  -4   1  20        0.18       -2.95      9.98 o 
  -3   1  20        5.42       13.71     10.44 o 
  -2   1  20      213.44      213.27     19.06 o 
  -1   1  20      173.25      145.76     19.58 o 
   0   1  20      259.52      258.40     43.32 o 
   1   1  20       10.02       21.88     15.61 o 
   2   1  20     1977.04     1822.75     52.46 o 
   3   1  20        4.82       21.23     17.68 o 
   4   1  20       61.16       77.77     22.69 o 
   5   1  20      105.95      110.54     24.97 o 
   6   1  20       19.54       55.42     35.33 o 
   7   1  20       11.97       48.59     18.80 o 
   8   1  20       95.29      170.25     28.31 o 
 -11   2  20       13.37       17.51     14.69 o 
 -10   2  20      188.68      167.38     21.71 o 
  -9   2  20       17.20       14.54     12.88 o 
  -8   2  20      378.74      382.15     32.38 o 
  -7   2  20        0.42      -12.49      9.85 o 
  -6   2  20      152.14      138.21     18.31 o 
  -5   2  20       63.35       81.74     17.86 o 
  -4   2  20       22.95       22.96     11.56 o 
  -3   2  20      580.16      544.25     30.98 o 
  -2   2  20      878.87      718.62     34.19 o 
  -1   2  20      904.66      796.98     35.77 o 
   0   2  20     1502.37     1459.25     47.38 o 
   1   2  20      501.59      474.44     28.23 o 
   2   2  20       43.37       56.94     15.48 o 
   3   2  20      337.69      438.33     29.06 o 
   4   2  20       30.06       75.80     16.14 o 
   5   2  20       39.63       44.71     20.18 o 
   6   2  20      174.59      173.98     41.68 o 
   7   2  20        3.34       25.40     21.43 o 
   8   2  20       22.76      103.20     34.13 o 
 -11   3  20      182.72      164.26     27.01 o 
 -10   3  20       20.89       38.92     15.43 o 
  -9   3  20      104.87      121.38     20.95 o 
  -8   3  20       25.29       23.41     15.52 o 
  -7   3  20      142.65      128.02     18.30 o 
  -6   3  20      237.67      245.25     26.27 o 
  -5   3  20       62.48       98.93     19.86 o 
  -4   3  20      526.67      558.60     38.94 o 
  -3   3  20        5.31       -5.42     12.25 o 
  -2   3  20      117.15      124.53     20.27 o 
  -1   3  20      137.78      140.45     21.01 o 
   0   3  20      104.02      116.00     19.76 o 
   1   3  20      142.60       93.77     18.50 o 
   2   3  20      222.94      213.95     23.54 o 
   3   3  20       58.08       46.29     15.19 o 
   4   3  20      168.93      214.31     26.75 o 
   5   3  20       90.52      142.71     24.97 o 
   6   3  20      564.90      615.89     44.85 o 
   7   3  20      123.97      235.77     46.84 o 
 -10   4  20      138.65      153.99     32.10 o 
  -9   4  20       29.64       26.42     17.59 o 
  -8   4  20       20.29       32.80     20.75 o 
  -7   4  20      143.12      120.26     21.53 o 
  -6   4  20      275.28      325.71     29.95 o 
  -5   4  20      416.17      442.53     31.85 o 
  -4   4  20      815.77      828.44     38.48 o 
  -3   4  20      421.67      375.44     37.56 o 
  -2   4  20       62.35       54.31     17.13 o 
  -1   4  20      118.03      135.14     21.12 o 
   0   4  20      352.36      363.48     53.91 o 
   1   4  20       79.53      114.31     19.97 o 
   2   4  20       70.41      118.92     19.93 o 
   3   4  20      643.05      590.61     53.19 o 
   4   4  20       21.84       54.15     19.55 o 
   5   4  20      310.32      272.76     32.27 o 
   6   4  20      175.04      256.53     37.31 o 
  -9   5  20       19.72       30.17     33.74 o 
  -8   5  20       26.75       55.08     26.59 o 
  -7   5  20        4.55       30.22     20.91 o 
  -6   5  20       29.08       55.93     21.31 o 
  -5   5  20       19.67       31.34     14.68 o 
  -4   5  20       14.97       42.07     15.68 o 
  -3   5  20        8.70       28.92     14.87 o 
  -2   5  20       85.41       99.27     19.30 o 
  -1   5  20       39.61       47.29     20.75 o 
   0   5  20       35.26       53.62     21.31 o 
   1   5  20      314.03      234.00     31.94 o 
   2   5  20        2.08       32.15     16.97 o 
   3   5  20       44.91       54.15     22.23 o 
   4   5  20       40.04       71.53     21.24 o 
   5   5  20      117.26      137.85     25.42 o 
  -8   6  20        0.64       14.81     21.31 o 
  -7   6  20        0.06       18.09     29.37 o 
  -6   6  20      196.60      189.94     41.68 o 
  -5   6  20       50.01       64.72     23.29 o 
  -4   6  20        0.01       14.81     19.85 o 
  -3   6  20       87.84      100.29     19.68 o 
  -2   6  20       18.05       49.80     20.68 o 
  -1   6  20      220.96      197.78     30.30 o 
   0   6  20       44.71       47.47     19.78 o 
   1   6  20       18.82       38.79     18.80 o 
   2   6  20       20.42       41.43     17.37 o 
   3   6  20       43.99       72.57     21.13 o 
   4   6  20       26.34       82.44     47.23 o 
  -6   7  20        3.09       -1.49     24.61 o 
  -5   7  20        7.06       32.55     27.78 o 
  -4   7  20      116.05      138.92     41.28 o 
  -3   7  20       10.32       51.60     29.37 o 
  -2   7  20      662.21      597.76     63.51 o 
  -1   7  20       55.72      111.92     26.99 o 
   0   7  20       46.41      128.07     27.01 o 
   1   7  20       33.80       51.60     26.20 o 
   2   7  20      164.81      234.54     36.12 o 
 -11   1  21       22.93       46.89     17.55 o 
 -10   1  21        7.75       11.31     14.09 o 
  -9   1  21        2.02        8.78     12.28 o 
  -8   1  21       42.31       61.22     15.56 o 
  -7   1  21      109.43      110.75     21.02 o 
  -6   1  21        9.62        8.79     12.80 o 
  -5   1  21        3.83        9.14     10.94 o 
  -4   1  21        0.01       -7.46      9.29 o 
  -3   1  21      315.31      280.38     22.06 o 
  -2   1  21       41.83       47.02     15.62 o 
  -1   1  21       10.81        8.57     11.70 o 
   0   1  21       18.89        8.80     16.07 o 
   1   1  21       52.49       58.86     16.08 o 
   2   1  21       19.57       66.12     15.88 o 
   3   1  21       74.27       94.09     24.30 o 
   4   1  21      139.62      192.64     29.69 o 
   5   1  21      674.38      673.14     45.75 o 
   6   1  21      225.74      293.29     35.00 o 
   7   1  21      115.69      156.43     49.22 o 
 -11   2  21      213.07      274.93     46.29 o 
 -10   2  21       28.35       34.36     15.36 o 
  -9   2  21      849.34      863.74     41.83 o 
  -8   2  21       17.71       13.73     14.29 o 
  -7   2  21        6.64       -9.01     10.44 o 
  -6   2  21      395.81      422.38     28.24 o 
  -5   2  21      111.20       96.53     19.35 o 
  -4   2  21      725.41      641.04     34.76 o 
  -3   2  21     1426.42     1289.04     46.98 o 
  -2   2  21      109.86      129.82     20.14 o 
  -1   2  21      143.97      169.93     21.71 o 
   0   2  21      258.62      222.30     23.26 o 
   1   2  21        0.94        1.92     11.45 o 
   2   2  21       38.80       55.68     16.67 o 
   3   2  21      323.25      321.94     40.50 o 
   4   2  21       68.75      109.78     18.87 o 
   5   2  21       26.56       53.44     21.24 o 
   6   2  21      112.30      115.23     25.17 o 
   7   2  21       10.91       80.97     30.96 o 
 -11   3  21       64.76       93.45     24.14 o 
 -10   3  21        0.10       19.63     14.96 o 
  -9   3  21       51.56       85.48     18.03 o 
  -8   3  21       17.37       28.21     16.32 o 
  -7   3  21        6.61       19.43     13.79 o 
  -6   3  21       90.21       66.46     18.89 o 
  -5   3  21        5.03       -0.99     12.89 o 
  -4   3  21      439.41      392.40     67.87 o 
  -3   3  21       39.13       25.18     15.06 o 
  -2   3  21       36.91       21.49     14.37 o 
  -1   3  21        0.52       -2.41     12.06 o 
   0   3  21      408.36      418.58     32.69 o 
   1   3  21      743.13      785.76     37.09 o 
   2   3  21       45.38       55.34     16.18 o 
   3   3  21        6.88       13.39     12.45 o 
   4   3  21        4.91       40.17     14.45 o 
   5   3  21      256.93      200.57     34.93 o 
   6   3  21       23.04      117.31     22.69 o 
 -10   4  21       15.58       28.81     18.05 o 
  -9   4  21        9.43       21.97     21.56 o 
  -8   4  21      171.45      211.49     34.52 o 
  -7   4  21      392.66      503.32     46.40 o 
  -6   4  21      335.44      318.01     31.51 o 
  -5   4  21      219.21      241.70     35.09 o 
  -4   4  21       66.96       82.74     19.38 o 
  -3   4  21      305.46      309.28     63.51 o 
  -2   4  21      233.22      223.72     25.50 o 
  -1   4  21        0.28      -12.77     11.72 o 
   0   4  21        0.03        3.01     12.67 o 
   1   4  21      199.73      163.02     22.52 o 
   2   4  21      122.69      163.33     27.39 o 
   3   4  21      492.82      481.00    105.18 o 
   4   4  21        9.53       45.55     16.89 o 
   5   4  21       85.11      191.45     65.49 o 
   6   4  21        0.69       48.83     17.68 o 
  -9   5  21       25.31        3.97     28.18 o 
  -8   5  21       41.88       51.52     24.53 o 
  -7   5  21       85.86       76.92     32.15 o 
  -6   5  21        1.73       31.45     15.87 o 
  -5   5  21      162.42      162.34     29.73 o 
  -4   5  21       15.48       23.89     14.76 o 
  -3   5  21      330.56      258.66     27.18 o 
  -2   5  21       10.24       21.38     14.17 o 
  -1   5  21      247.75      219.23     42.87 o 
   0   5  21       31.85       89.63     23.26 o 
   1   5  21      367.75      356.22     37.56 o 
   2   5  21       84.62      132.61     26.70 o 
   3   5  21       52.77      102.82     24.12 o 
   4   5  21       24.43       85.88     22.60 o 
  -7   6  21       22.47       11.55     19.06 o 
  -6   6  21       35.08       74.95     26.20 o 
  -5   6  21      109.95      133.32     28.05 o 
  -4   6  21       42.52       62.04     22.12 o 
  -3   6  21      277.22      320.28     29.44 o 
  -2   6  21        3.67       19.59     19.05 o 
  -1   6  21      141.07      206.03     31.15 o 
   0   6  21       60.02      101.66     24.62 o 
   1   6  21       35.93       41.53     19.92 o 
   2   6  21      112.74       92.93     29.37 o 
   3   6  21       47.34      128.79     27.39 o 
  -4   7  21      130.67      181.79     48.42 o 
  -3   7  21       84.07       94.47     38.90 o 
  -2   7  21       59.38       66.68     34.13 o 
  -1   7  21       67.85      134.78     27.49 o 
   0   7  21        7.02       60.25     36.12 o 
 -11   0  22       12.09       55.20     25.24 o 
 -10   0  22      460.62      492.98     87.72 o 
  -9   0  22      215.10      200.72     34.93 o 
  -8   0  22       57.08       34.73     20.44 o 
  -7   0  22       62.58       77.80     34.13 o 
  -6   0  22     1248.24     1019.28     73.83 o 
  -5   0  22      144.60      128.07     25.18 o 
  -4   0  22      461.62      344.42     47.23 o 
  -3   0  22        8.27       23.99     17.16 o 
  -2   0  22      258.38      230.40     29.43 o 
  -1   0  22      387.25      415.17     56.36 o 
   0   0  22      157.52       89.70     34.13 o 
   1   0  22      379.68      388.18     57.16 o 
   2   0  22       21.12       41.28     28.58 o 
   3   0  22       44.74       79.38     33.34 o 
   4   0  22      875.83      909.73     74.62 o 
   5   0  22        1.22        9.53     23.81 o 
   6   0  22      159.02      179.41     43.66 o 
   7   0  22      247.88      332.62     55.57 o 
 -11   1  22       50.74       86.15     19.39 o 
 -10   1  22       67.12       81.96     18.21 o 
  -9   1  22       58.54       66.07     16.94 o 
  -8   1  22       76.69       67.36     18.78 o 
  -7   1  22        1.21      -13.91     10.09 o 
  -6   1  22      784.69      665.23     35.75 o 
  -5   1  22      308.59      336.84     25.81 o 
  -4   1  22     1611.45     1315.21     41.11 o 
  -3   1  22        2.41        5.55     12.22 o 
  -2   1  22       87.37       74.41     17.17 o 
  -1   1  22        5.86       -3.96     11.45 o 
   0   1  22      174.64      149.27     23.20 o 
   1   1  22      153.89      123.48     19.81 o 
   2   1  22       49.12       56.04     21.74 o 
   3   1  22        5.13       21.83     18.52 o 
   4   1  22      456.93      526.19     43.51 o 
   5   1  22      191.10      210.52     81.37 o 
   6   1  22      319.52      297.57     65.49 o 
 -10   2  22        8.04        8.91     12.61 o 
  -9   2  22       14.75       14.17     13.20 o 
  -8   2  22       23.61       17.95     15.57 o 
  -7   2  22       12.13        8.28     11.64 o 
  -6   2  22      207.52      195.29     21.45 o 
  -5   2  22      188.92      163.81     31.75 o 
  -4   2  22       88.17       92.67     19.55 o 
  -3   2  22       35.28       19.94     14.80 o 
  -2   2  22       25.15       14.84     13.15 o 
  -1   2  22      116.60      115.84     34.23 o 
   0   2  22      126.51      128.10     20.26 o 
   1   2  22       11.45       19.70     13.93 o 
   2   2  22       49.46       86.84     17.71 o 
   3   2  22       34.87       77.66     31.09 o 
   4   2  22       52.38      107.47     25.24 o 
   5   2  22       85.64      114.57     26.38 o 
   6   2  22        6.95       65.89     30.96 o 
 -10   3  22       77.19      104.79     19.73 o 
  -9   3  22      276.79      284.62     38.04 o 
  -8   3  22       85.50      113.36     27.50 o 
  -7   3  22        0.60       13.62     14.72 o 
  -6   3  22      103.37      143.47     25.31 o 
  -5   3  22       22.33       10.78     14.33 o 
  -4   3  22      450.70      474.83     42.81 o 
  -3   3  22      252.34      286.86     28.70 o 
  -2   3  22      279.10      259.20     26.81 o 
  -1   3  22      255.59      240.69     38.21 o 
   0   3  22       29.60       31.95     16.03 o 
   1   3  22       27.56       48.96     15.68 o 
   2   3  22      127.67      142.98     21.73 o 
   3   3  22       77.19       66.50     16.68 o 
   4   3  22      124.19      153.84     26.09 o 
   5   3  22       74.73      148.72     26.10 o 
   6   3  22        6.60       73.03     31.75 o 
  -9   4  22       17.29       49.25     23.25 o 
  -8   4  22       39.92       68.60     19.01 o 
  -7   4  22      139.66      162.86     24.80 o 
  -6   4  22        0.40       13.51     14.33 o 
  -5   4  22      211.12      204.82     25.48 o 
  -4   4  22       87.36      105.45     21.02 o 
  -3   4  22       10.47       27.76     18.80 o 
  -2   4  22       13.31       39.92     16.87 o 
  -1   4  22        1.41       14.48     14.44 o 
   0   4  22        1.58       -7.28     12.26 o 
   1   4  22        0.04       21.47     14.16 o 
   2   4  22        0.39       16.43     16.59 o 
   3   4  22       37.61       93.45     22.69 o 
   4   4  22      167.16      276.82     76.21 o 
   5   4  22      335.08      381.08     63.11 o 
  -8   5  22      117.54      117.20     29.37 o 
  -7   5  22       24.99       55.73     27.39 o 
  -6   5  22        0.18       35.63     16.64 o 
  -5   5  22      321.41      315.19     30.09 o 
  -4   5  22      520.78      568.50     34.32 o 
  -3   5  22       43.30       71.44     18.33 o 
  -2   5  22      284.32      295.81     35.05 o 
  -1   5  22      533.86      501.88     48.42 o 
   0   5  22        3.70       27.92     18.99 o 
   1   5  22      526.03      508.92     41.91 o 
   2   5  22      153.53      184.09     30.25 o 
   3   5  22        5.10       52.01     18.26 o 
   4   5  22       91.15      167.27     27.78 o 
  -6   6  22      123.46      119.28     28.87 o 
  -5   6  22        1.47       15.90     20.68 o 
  -4   6  22        6.98       37.75     20.68 o 
  -3   6  22       61.71       86.27     19.37 o 
  -2   6  22       83.66      108.13     24.41 o 
  -1   6  22       19.61       46.11     23.81 o 
   0   6  22      490.25      433.42     42.94 o 
   1   6  22      100.07      132.02     26.93 o 
   2   6  22       49.33      110.01     25.24 o 
 -10   1  23       85.58      105.96     19.67 o 
  -9   1  23       72.30      102.52     19.01 o 
  -8   1  23      453.05      394.02     33.97 o 
  -7   1  23      376.61      339.95     34.32 o 
  -6   1  23       16.48        1.18     12.77 o 
  -5   1  23       29.33       34.04     13.18 o 
  -4   1  23      341.68      340.81     52.82 o 
  -3   1  23      255.80      237.18     26.00 o 
  -2   1  23      329.83      339.11     29.51 o 
  -1   1  23       27.79       58.17     16.50 o 
   0   1  23        3.56        0.96     13.51 o 
   1   1  23        1.15       13.87     16.40 o 
   2   1  23       51.24       51.94     22.73 o 
   3   1  23       55.27       52.68     21.61 o 
   4   1  23       89.33      112.69     31.36 o 
   5   1  23        1.29       65.23     22.43 o 
   6   1  23       24.19       68.06     21.17 o 
 -10   2  23        3.59       24.89     13.85 o 
  -9   2  23        0.64       18.09     13.75 o 
  -8   2  23        0.78       10.95     14.76 o 
  -7   2  23       40.30       51.17     15.57 o 
  -6   2  23       31.40       10.86     19.06 o 
  -5   2  23        1.71       11.60     17.37 o 
  -4   2  23        8.28       15.61     14.29 o 
  -3   2  23        2.51       -1.16     12.15 o 
  -2   2  23      351.70      310.10     37.86 o 
  -1   2  23      459.25      354.44     46.68 o 
   0   2  23      287.29      312.40     28.82 o 
   1   2  23       23.87       27.09     13.93 o 
   2   2  23        3.70        5.79     12.08 o 
   3   2  23      477.95      396.92    103.60 o 
   4   2  23      202.76      189.36     66.29 o 
   5   2  23      287.71      386.29     75.02 o 
  -9   3  23       82.85       97.97     21.53 o 
  -8   3  23      145.41      162.64     31.84 o 
  -7   3  23      130.73      133.57     23.66 o 
  -6   3  23       27.02       45.86     17.15 o 
  -5   3  23      428.36      250.06     48.42 o 
  -4   3  23       29.16       32.12     19.92 o 
  -3   3  23      249.25      217.56     26.60 o 
  -2   3  23      318.43      333.72     30.70 o 
  -1   3  23      141.98      152.45     22.56 o 
   0   3  23        0.76       21.38     14.25 o 
   1   3  23        9.04       26.52     15.14 o 
   2   3  23       17.26       51.07     15.71 o 
   3   3  23       20.50       82.36     22.97 o 
   4   3  23       22.08      101.02     38.50 o 
   5   3  23       69.46      169.88     44.45 o 
  -8   4  23       15.00       26.04     15.34 o 
  -7   4  23      218.15      276.25     44.34 o 
  -6   4  23      124.95      181.37     32.27 o 
  -5   4  23      116.78      115.42     21.93 o 
  -4   4  23      262.15      220.46     30.74 o 
  -3   4  23      304.91      196.08     43.66 o 
  -2   4  23        0.74       23.69     15.23 o 
  -1   4  23       25.95       30.05     15.86 o 
   0   4  23       12.50       32.14     16.49 o 
   1   4  23       83.23      132.01     21.38 o 
   2   4  23      350.61      367.62     97.64 o 
   3   4  23     1043.70      967.66     53.23 o 
   4   4  23       63.61      117.42     29.37 o 
  -7   5  23        3.28       14.79     17.29 o 
  -6   5  23        1.48       32.84     14.80 o 
  -5   5  23       40.85       70.16     18.03 o 
  -4   5  23       14.75       49.64     17.11 o 
  -3   5  23      110.15      174.89     24.36 o 
  -2   5  23       26.00       66.37     23.29 o 
  -1   5  23       53.61       96.66     25.80 o 
   0   5  23      195.41      212.64     65.49 o 
   1   5  23       17.15       80.71     23.08 o 
   2   5  23       17.63       63.68     23.42 o 
  -4   6  23      126.94      137.60     28.90 o 
  -3   6  23        0.55       29.95     17.94 o 
  -2   6  23      232.65      293.50     37.03 o 
  -1   6  23       22.72       52.39     20.60 o 
   0   6  23       90.66      155.27     62.71 o 
 -10   0  24        2.84        9.99     18.99 o 
  -9   0  24      397.33      510.83     48.75 o 
  -8   0  24      355.26      444.92     45.18 o 
  -7   0  24       33.94       21.43     26.99 o 
  -6   0  24      219.28      193.05     33.34 o 
  -5   0  24       18.74       10.32     17.40 o 
  -4   0  24      199.73      152.49     27.44 o 
  -3   0  24     1490.87     1404.26     61.48 o 
  -1   0  24       27.21       48.42     29.37 o 
   0   0  24      267.38      284.99     50.01 o 
   1   0  24      616.20      577.91     62.71 o 
   2   0  24      687.78      679.52     67.48 o 
   3   0  24       42.34       67.48     34.13 o 
   4   0  24        7.16       77.80     31.75 o 
   5   0  24      282.41      342.14     56.36 o 
  -9   1  24      122.36      126.77     20.82 o 
  -8   1  24      106.43      164.06     25.48 o 
  -7   1  24       20.30       18.72     13.02 o 
  -6   1  24       96.86      127.99     22.45 o 
  -5   1  24       86.91       69.91     19.33 o 
  -4   1  24      101.38      121.40     21.97 o 
  -3   1  24       26.44       53.73     17.55 o 
  -2   1  24       33.13       37.36     19.07 o 
  -1   1  24       29.80       22.46     14.00 o 
   0   1  24       33.89       58.53     22.99 o 
   1   1  24       22.50       23.61     19.55 o 
   2   1  24      195.22      205.68     65.89 o 
   3   1  24        0.38       40.09     20.77 o 
   4   1  24        2.89       24.55     19.05 o 
   5   1  24       59.28       98.97     34.93 o 
  -9   2  24        0.42       18.28     13.73 o 
  -8   2  24       24.97       66.07     19.67 o 
  -7   2  24        0.15        3.42     14.38 o 
  -6   2  24       13.29       37.42     19.80 o 
  -5   2  24       91.49       80.88     24.97 o 
  -4   2  24        2.21       10.27     13.35 o 
  -3   2  24       31.92       33.44     15.83 o 
  -2   2  24        7.90       35.92     15.26 o 
  -1   2  24        7.66       26.73     14.27 o 
   0   2  24      328.47      374.04     31.27 o 
   1   2  24      560.75      598.18     40.89 o 
   2   2  24      409.65      515.81     46.59 o 
   3   2  24       51.57       93.55     26.36 o 
   4   2  24        0.04       31.06     18.50 o 
  -8   3  24       30.05       43.11     22.73 o 
  -7   3  24       53.35       57.61     19.79 o 
  -6   3  24       36.92       36.32     16.28 o 
  -5   3  24        1.46        5.85     16.55 o 
  -4   3  24       49.86       58.35     21.61 o 
  -3   3  24       63.91       75.87     19.84 o 
  -2   3  24       86.12       89.23     19.74 o 
  -1   3  24        2.11        0.57     12.61 o 
   0   3  24      216.58      232.63     37.60 o 
   1   3  24       75.93       73.94     19.99 o 
   2   3  24       23.73       43.91     15.23 o 
   3   3  24       45.10       94.25     20.45 o 
   4   3  24        0.36       35.72     28.58 o 
  -7   4  24       15.50       40.27     17.00 o 
  -6   4  24      195.60      198.23     27.01 o 
  -5   4  24       34.40       93.38     21.14 o 
  -4   4  24      141.46      161.19     24.44 o 
  -3   4  24      529.08      560.09     71.84 o 
  -2   4  24      216.72      268.02     29.68 o 
  -1   4  24      215.52      294.93     42.95 o 
   0   4  24      832.92      775.55     72.78 o 
   1   4  24      302.06      238.57     34.13 o 
   2   4  24      121.62      140.48     26.22 o 
   3   4  24      169.46      287.01     34.14 o 
  -6   5  24       61.23       87.97     20.77 o 
  -5   5  24       56.00       86.99     24.25 o 
  -4   5  24       16.32       33.86     16.22 o 
  -3   5  24        9.69       39.97     15.86 o 
  -2   5  24       74.24      112.43     26.20 o 
  -1   5  24      103.53      156.45     30.50 o 
   0   5  24       24.53       61.39     22.43 o 
   1   5  24       12.80       73.35     22.37 o 
  -9   1  25       51.41       67.28     17.68 o 
  -8   1  25        9.66       43.31     18.07 o 
  -7   1  25       28.68       45.44     16.22 o 
  -6   1  25       60.06       81.69     24.12 o 
  -5   1  25        1.03       19.60     15.80 o 
  -4   1  25       91.09      103.30     21.87 o 
  -3   1  25      110.65       94.31     20.22 o 
  -2   1  25       19.10       17.70     13.19 o 
  -1   1  25      265.78      304.07     48.03 o 
   0   1  25       29.70       32.16     20.34 o 
   1   1  25       21.89       49.20     22.37 o 
   2   1  25      267.24      215.03     39.69 o 
   3   1  25       62.25       75.98     40.49 o 
   4   1  25        0.20       25.05     18.80 o 
  -8   2  25       28.01       59.21     23.56 o 
  -7   2  25      599.98      674.52     40.02 o 
  -6   2  25      215.72      281.04     66.29 o 
  -5   2  25        0.03       10.58     17.68 o 
  -4   2  25      447.87      355.02     45.05 o 
  -3   2  25      390.21      405.86     34.14 o 
  -2   2  25      114.29      134.18     22.25 o 
  -1   2  25      351.70      412.08     33.11 o 
   0   2  25       20.56       54.37     20.21 o 
   1   2  25      181.37      170.52     31.30 o 
   2   2  25       28.40       39.46     20.75 o 
   3   2  25       12.50       64.61     22.04 o 
  -7   3  25        1.00       46.16     16.85 o 
  -6   3  25        2.92       13.75     14.88 o 
  -5   3  25       22.11       63.26     23.46 o 
  -4   3  25       78.67       93.54     36.91 o 
  -3   3  25       97.03       88.56     20.75 o 
  -2   3  25      428.60      393.24     34.73 o 
  -1   3  25       72.24      108.70     22.29 o 
   0   3  25       96.44      120.89     21.17 o 
   1   3  25      134.76      124.51     20.79 o 
   2   3  25      221.32      293.03     45.07 o 
  -6   4  25       28.03       62.67     22.07 o 
  -5   4  25        1.21       32.20     14.54 o 
  -4   4  25        8.31       22.93     14.65 o 
  -3   4  25       59.50      104.80     25.26 o 
  -2   4  25        0.01       48.29     16.64 o 
  -1   4  25        3.96       26.15     15.35 o 
   0   4  25       31.06       63.94     18.38 o 
   1   4  25        7.58       36.20     26.20 o 
  -8   0  26      198.47      228.50     35.64 o 
  -7   0  26       55.86      153.21     42.07 o 
  -6   0  26        8.90       31.23     18.47 o 
  -5   0  26       19.98       37.02     21.17 o 
  -4   0  26       79.94       65.09     35.72 o 
  -3   0  26        8.87       30.17     31.75 o 
  -2   0  26        1.13        6.35     25.40 o 
  -1   0  26       35.46       26.20     31.75 o 
   0   0  26       93.82      122.25     40.49 o 
   1   0  26       90.65      123.04     42.07 o 
   2   0  26      201.56      178.61     45.25 o 
   3   0  26       73.23       95.26     38.10 o 
  -8   1  26      164.53      177.30     33.75 o 
  -7   1  26       78.15       50.51     22.37 o 
  -6   1  26       26.67       25.57     24.21 o 
  -5   1  26       49.99       70.28     20.32 o 
  -4   1  26       99.42       90.66     20.22 o 
  -3   1  26       81.76      101.90     25.19 o 
  -2   1  26      696.89      723.98     72.24 o 
  -1   1  26       12.12       53.98     23.01 o 
   0   1  26      535.86      531.76    129.39 o 
   1   1  26      369.02      296.10     37.74 o 
   2   1  26       76.29       59.87     22.93 o 
  -7   2  26        1.54       37.26     16.16 o 
  -6   2  26        6.47       32.46     19.92 o 
  -5   2  26        1.25       12.82     18.12 o 
  -4   2  26        0.55       14.88     14.27 o 
  -3   2  26       34.02       70.08     19.61 o 
  -2   2  26        5.57       40.19     16.08 o 
  -1   2  26       77.91      106.34     29.93 o 
   0   2  26        0.50       12.69     19.36 o 
   1   2  26       32.13       43.39     21.31 o 
   2   2  26       52.10       91.69     27.22 o 
  -6   3  26        7.56       44.47     17.92 o 
  -5   3  26        1.48       21.95     18.88 o 
  -4   3  26        0.12       25.16     18.42 o 
  -3   3  26       20.60       26.20     15.54 o 
  -2   3  26      210.12      263.84     28.92 o 
  -1   3  26      360.18      505.60     45.31 o 
   0   3  26        3.08       28.41     13.85 o 
   1   3  26       47.54       78.02     17.94 o 
  -4   4  26       10.85       42.12     16.95 o 
  -3   4  26       10.58       52.31     21.61 o 
  -2   4  26       10.44       57.81     16.68 o 
  -1   4  26       95.89      109.47     21.89 o 
  -6   1  27      166.87      210.82     34.11 o 
  -5   1  27       42.74       61.16     18.61 o 
  -4   1  27       12.25       49.48     17.65 o 
  -3   1  27      102.63      103.17     27.19 o 
  -2   1  27      151.45      181.79     33.68 o 
  -1   1  27        3.88       23.50     20.78 o 
   0   1  27      145.42      205.84     34.23 o 
   1   1  27        0.33       57.07     22.32 o 
  -5   2  27        7.24       12.70     17.40 o 
  -4   2  27        1.51       44.97     17.26 o 
  -3   2  27      302.10      308.06     31.10 o 
  -2   2  27      107.37      101.31     36.60 o 
  -1   2  27        2.61       25.91     18.65 o 
   0   2  27      154.97      128.48     27.91 o 
  -3   3  27      165.56      222.14     27.40 o 
  -2   3  27      128.86      123.86     23.57 o 
  -4   0  28       77.77       83.35     37.31 o 
  -3   0  28      267.26      173.06     46.84 o 
  -2   0  28       59.73       98.44     37.31 o 
  -3   1  28      121.69      183.52     33.79 o 
  -2   1  28        4.23       32.83     20.75 o 
                                                 
